# Supplementary material for: Physiological, Photosynthetic Characteristic and Transcriptome Analysis of PsnWRKY70 Transgenic Populus simonii × Populus nigra Under Salt Stress
Source: Int J Mol Sci. 2024 Dec 25;26(1):81. doi: 10.3390/ijms26010081 (PMC11720120; doi:10.3390/ijms26010081)
Supplement: Supplementary file 1 [file ijms-26-00081-s001.zip]

Archive with 4 entries (4 files):
- Table S1.pdf
- Table S2.xlsx
- Table S3-S6.pdf
- Table S7.xlsx
