# Supplementary material for: Physiological, Photosynthetic Characteristic and Transcriptome Analysis of PsnWRKY70 Transgenic Populus simonii × Populus nigra Under Salt Stress
Source: Int J Mol Sci. 2024 Dec 25;26(1):81. doi: 10.3390/ijms26010081 (PMC11720120; doi:10.3390/ijms26010081)
Supplement: Supplementary file 1 [file ijms-26-00081-s001.zip › Table S2.xlsx]

## Sheet: Table S2-1
Table S2-1 The DEGs between NT and OEX1 apical bud under salt stress.
Gene ID	FDR	log2FC	Regulated	COG_class	COG_class_annotation	GO_annotation	KEGG_annotation	Swissprot_annotation	nr_annotation
Potri.003G131600.v3.0	0.00270728	-1.41355	down	--	--	Biological Process: response to abiotic stimulus (GO:0009628);; Biological Process: unidimensional cell growth (GO:0009826);; Cellular Component: cortical microtubule (GO:0055028);;	--	Protein SPIRAL1-like 5 GN=SP1L5 OS=Arabidopsis thaliana (Mouse-ear cress) PE=2 SV=1	hypothetical protein POPTR_0003s13150g [Populus trichocarpa]
Potri.003G057400.v3.0	3.12914e-06	-2.40972	down	[R]	General function prediction only	Cellular Component: cytoplasm (GO:0005737);; Biological Process: response to stress (GO:0006950);; Molecular Function: transcription factor binding (GO:0008134);; Biological Process: response to abiotic stimulus (GO:0009628);; Biological Process: gibberellin biosynthetic process (GO:0009686);; Biological Process: response to hormone (GO:0009725);; Biological Process: response to gibberellin (GO:0…	--	Gibberellin 3-beta-dioxygenase 1 GN=LE OS=Pisum sativum (Garden pea) PE=1 SV=1	gibberellin 3-beta-hydroxylase family protein [Populus trichocarpa]
Potri.004G011300.v3.0	0.00282399	-3.14683	down	--	--	--	--	--	hypothetical protein POPTR_0524s00220g [Populus trichocarpa]
Potri.007G111600.v3.0	0.0004624	4.45033	up	--	--	Molecular Function: endopeptidase inhibitor activity (GO:0004866);; Biological Process: negative regulation of endopeptidase activity (GO:0010951);;	--	Alpha-amylase/subtilisin inhibitor (Precursor) GN=OSJNBa0038O10.14 OS=Oryza sativa subsp. japonica (Rice) PE=1 SV=2	hypothetical protein POPTR_0007s03640g [Populus trichocarpa]
Potri.001G447300.v3.0	2.78112e-09	4.51743	up	--	--	Biological Process: phenylpropanoid biosynthetic process (GO:0009699);; Biological Process: alkaloid biosynthetic process (GO:0009821);; Molecular Function: acetyl CoA:(Z)-3-hexen-1-ol acetyltransferase activity (GO:0010327);; Biological Process: green leaf volatile biosynthetic process (GO:0010597);; Molecular Function: N-acyltransferase activity (GO:0016410);; Molecular Function: transferase ac…	--	Benzyl alcohol O-benzoyltransferase GN=HSR201 OS=Nicotiana tabacum (Common tobacco) PE=1 SV=1	hypothetical protein POPTR_0001s45160g [Populus trichocarpa]
Potri.015G108800.v3.0	9.28562e-05	1.18055	up	--	--	--	--	--	hypothetical protein POPTR_0015s12020g [Populus trichocarpa]
Potri.012G103700.v3.0	2.21778e-05	1.27177	up	--	--	Molecular Function: protein serine/threonine kinase activity (GO:0004674);; Molecular Function: ATP binding (GO:0005524);;	--	--	hypothetical protein POPTR_0012s10550g [Populus trichocarpa]
Potri.011G075000.v3.0	6.3293e-05	1.16605	up	--	--	Molecular Function: ATP binding (GO:0005524);; Cellular Component: chloroplast stroma (GO:0009570);; Cellular Component: chloroplast envelope (GO:0009941);; Cellular Component: membrane (GO:0016020);; Molecular Function: nucleoside-triphosphatase activity (GO:0017111);;	--	Protein Ycf2 {ECO:0000255|HAMAP-Rule:MF_01330} GN=Poptr_cp098 OS=Populus trichocarpa (Western balsam poplar) PE=3 SV=1	hypothetical protein JCGZ_15170 [Jatropha curcas]
Potri.T121800.v3.0	0.00475655	-1.54217	down	[E]	Amino acid transport and metabolism	Molecular Function: cysteine synthase activity (GO:0004124);; Cellular Component: nucleus (GO:0005634);; Cellular Component: mitochondrion (GO:0005739);; Cellular Component: peroxisome (GO:0005777);; Cellular Component: plasma membrane (GO:0005886);; Biological Process: cysteine biosynthetic process from serine (GO:0006535);; Biological Process: aging (GO:0007568);; Cellular Component: chromoplas…	K01738|0.0|pop:POPTR_595469|hypothetical protein	Cysteine synthase OS=Citrullus lanatus (Watermelon) PE=1 SV=1	PREDICTED: cysteine synthase-like isoform X1 [Populus euphratica]
Potri.009G116800.v3.0	3.18093e-07	4.24858	up	[R]	General function prediction only	Molecular Function: catalytic activity (GO:0003824);; Biological Process: metabolic process (GO:0008152);;	--	--	hypothetical protein POPTR_0009s11950g [Populus trichocarpa]
Potri.010G131800.v3.0	0.000126033	-2.09523	down	[C]	Energy production and conversion	Molecular Function: protein binding (GO:0005515);; Cellular Component: cytosol (GO:0005829);; Biological Process: glycolytic process (GO:0006096);; Biological Process: tricarboxylic acid cycle (GO:0006099);; Biological Process: water transport (GO:0006833);; Biological Process: hyperosmotic response (GO:0006972);; Biological Process: Golgi organization (GO:0007030);; Molecular Function: phosphoen…	K01595|0.0|vvi:100247335|hypothetical protein LOC100247335	Phosphoenolpyruvate carboxylase 4 GN=PPC4 OS=Arabidopsis thaliana (Mouse-ear cress) PE=2 SV=1	hypothetical protein POPTR_0010s14170g [Populus trichocarpa]
Potri.019G121800.v3.0	1.35277e-10	-5.47961	down	--	--	Molecular Function: endopeptidase inhibitor activity (GO:0004866);; Biological Process: proteolysis (GO:0006508);; Molecular Function: peptidase activity (GO:0008233);; Biological Process: negative regulation of endopeptidase activity (GO:0010951);;	--	Wound-responsive protein GWIN3 (Precursor) GN=GWIN3 OS=Populus sp. (Poplar) PE=2 SV=1	kunitz trypsin inhibitor 3 [Populus balsamifera]
Potri.019G069500.v3.0	0.00543391	1.47207	up	[S]	Function unknown	Molecular Function: protein binding (GO:0005515);; Cellular Component: mitochondrion (GO:0005739);; Biological Process: signal transduction (GO:0007165);; Cellular Component: plasmodesma (GO:0009506);; Cellular Component: plastid stroma (GO:0009532);; Biological Process: response to virus (GO:0009615);; Cellular Component: chloroplast envelope (GO:0009941);; Biological Process: response to ozone …	--	Protein SUPPRESSOR OF npr1-1, CONSTITUTIVE 1 OS=Arabidopsis thaliana (Mouse-ear cress) PE=1 SV=3	hypothetical protein POPTR_0019s09760g [Populus trichocarpa]
Potri.014G077500.v3.0	0	2.74317	up	[GER]	--	Molecular Function: UDP-galactose transmembrane transporter activity (GO:0005459);; Cellular Component: plasma membrane (GO:0005886);; Biological Process: response to stress (GO:0006950);; Cellular Component: integral component of membrane (GO:0016021);; Cellular Component: integral component of Golgi membrane (GO:0030173);; Biological Process: transmembrane transport (GO:0055085);; Biological Pr…	--	UDP-galactose/UDP-glucose transporter 4 GN=UTR4 OS=Arabidopsis thaliana (Mouse-ear cress) PE=2 SV=1	hypothetical protein POPTR_0014s07350g [Populus trichocarpa]
Potri.001G087700.v3.0	4.61473e-05	-2.01758	down	--	--	--	--	--	hypothetical protein POPTR_0001s10990g [Populus trichocarpa]
Potri.005G115300.v3.0	1.4451e-07	2.436	up	[B]	Chromatin structure and dynamics	Cellular Component: nucleosome (GO:0000786);; Molecular Function: DNA binding (GO:0003677);; Cellular Component: nucleolus (GO:0005730);; Cellular Component: mitochondrion (GO:0005739);; Cellular Component: vacuolar membrane (GO:0005774);; Cellular Component: Golgi apparatus (GO:0005794);; Cellular Component: cytosol (GO:0005829);; Cellular Component: plasma membrane (GO:0005886);; Biological Pro…	K11254|8e-70|ppp:PHYPADRAFT_152862|HFO1503	Histone H4 OS=Glycine max (Soybean) PE=3 SV=1	histone H4 [Arabidopsis thaliana]
Potri.002G173700.v3.0	8.5385e-12	-2.65012	down	--	--	--	--	--	hypothetical protein POPTR_0002s17440g [Populus trichocarpa]
Potri.016G007900.v3.0	1.63778e-06	1.51095	up	[Q]	Secondary metabolites biosynthesis, transport and catabolism	Molecular Function: monooxygenase activity (GO:0004497);; Molecular Function: binding (GO:0005488);; Molecular Function: iron ion binding (GO:0005506);; Molecular Function: electron carrier activity (GO:0009055);; Biological Process: response to UV (GO:0009411);; Biological Process: response to auxin (GO:0009733);; Biological Process: response to zinc ion (GO:0010043);; Cellular Component: membra…	--	Cytochrome P450 82C4 GN=CYP82C4 OS=Arabidopsis thaliana (Mouse-ear cress) PE=2 SV=1	hypothetical protein POPTR_0016s00980g [Populus trichocarpa]
Potri.018G025200.v3.0	6.69405e-05	4.62681	up	--	--	Biological Process: polysaccharide biosynthetic process (GO:0000271);; Cellular Component: Golgi apparatus (GO:0005794);; Cellular Component: membrane (GO:0016020);; Molecular Function: transferase activity, transferring glycosyl groups (GO:0016757);; Biological Process: cell wall biogenesis (GO:0042546);; Biological Process: xylan metabolic process (GO:0045491);; Molecular Function: glucuronosyl…	--	Probable glycosyltransferase At5g11130 OS=Arabidopsis thaliana (Mouse-ear cress) PE=3 SV=2	hypothetical protein POPTR_0018s01950g [Populus trichocarpa]
Potri.001G454800.v3.0	0.00661018	1.2451	up	[RTKL]	--	Molecular Function: protein serine/threonine kinase activity (GO:0004674);; Molecular Function: ATP binding (GO:0005524);; Cellular Component: nucleus (GO:0005634);; Biological Process: protein phosphorylation (GO:0006468);; Biological Process: cation transport (GO:0006812);; Biological Process: response to wounding (GO:0009611);; Biological Process: response to fungus (GO:0009620);; Biological P…	--	Probable receptor-like protein kinase At4g10390 GN=At4g10390 OS=Arabidopsis thaliana (Mouse-ear cress) PE=2 SV=1	PREDICTED: probable receptor-like protein kinase At4g10390 [Populus euphratica]
Potri.018G088100.v3.0	0	3.64913	up	[RTKL]	--	Biological Process: polysaccharide biosynthetic process (GO:0000271);; Biological Process: regionalization (GO:0003002);; Molecular Function: protein kinase activity (GO:0004672);; Molecular Function: protein serine/threonine kinase activity (GO:0004674);; Molecular Function: protein binding (GO:0005515);; Molecular Function: ATP binding (GO:0005524);; Cellular Component: plasma membrane (GO:0005…	--	Receptor-like protein kinase 5 (Precursor) GN=F21O9.180 OS=Arabidopsis thaliana (Mouse-ear cress) PE=1 SV=1	hypothetical protein POPTR_0018s09540g [Populus trichocarpa]
Potri.010G022700.v3.0	5.20962e-06	-4.83286	down	--	--	--	--	--	hypothetical protein POPTR_0010s02330g [Populus trichocarpa]
Potri.014G099700.v3.0	0	2.81247	up	--	--	Biological Process: cell fate specification (GO:0001708);; Molecular Function: DNA binding (GO:0003677);; Molecular Function: sequence-specific DNA binding transcription factor activity (GO:0003700);; Molecular Function: calcium ion binding (GO:0005509);; Molecular Function: protein binding (GO:0005515);; Cellular Component: nucleus (GO:0005634);; Biological Process: regulation of transcription, …	--	Transcription factor bHLH13 GN=F6F3.7 OS=Arabidopsis thaliana (Mouse-ear cress) PE=2 SV=1	hypothetical protein POPTR_0014s09520g [Populus trichocarpa]
Potri.019G067900.v3.0	0.00169019	4.31941	up	[IQ]	--	Molecular Function: acetate-CoA ligase activity (GO:0003987);; Cellular Component: mitochondrion (GO:0005739);; Cellular Component: peroxisome (GO:0005777);; Biological Process: acetate metabolic process (GO:0006083);; Biological Process: glyoxylate cycle (GO:0006097);; Biological Process: metabolic process (GO:0008152);; Molecular Function: o-succinylbenzoate-CoA ligase activity (GO:0008756);; C…	--	Probable acyl-activating enzyme 6 GN=MQK4.6 OS=Arabidopsis thaliana (Mouse-ear cress) PE=1 SV=1	hypothetical protein POPTR_0019s09610g [Populus trichocarpa]
Potri.007G031100.v3.0	0.00141847	1.43464	up	[H]	Coenzyme transport and metabolism	Molecular Function: dimethylallyltranstransferase activity (GO:0004161);; Molecular Function: farnesyltranstransferase activity (GO:0004311);; Molecular Function: geranyltranstransferase activity (GO:0004337);; Cellular Component: mitochondrion (GO:0005739);; Cellular Component: endoplasmic reticulum (GO:0005783);; Biological Process: ubiquinone biosynthetic process (GO:0006744);; Cellular Compon…	K13789|0.0|pop:POPTR_1083401|hypothetical protein	Geranylgeranyl pyrophosphate synthase, chloroplastic (Precursor) GN=GGPS OS=Hevea brasiliensis (Para rubber tree) PE=1 SV=1	hypothetical protein POPTR_0007s12330g [Populus trichocarpa]
Potri.010G079300.v3.0	4.57833e-05	1.16782	up	--	--	Biological Process: very long-chain fatty acid metabolic process (GO:0000038);; Biological Process: sulfur amino acid metabolic process (GO:0000096);; Biological Process: polysaccharide biosynthetic process (GO:0000271);; Cellular Component: extracellular region (GO:0005576);; Cellular Component: nucleus (GO:0005634);; Cellular Component: endoplasmic reticulum (GO:0005783);; Biological Process: a…	--	3-ketoacyl-CoA synthase 19 GN=KCS19 OS=Arabidopsis thaliana (Mouse-ear cress) PE=2 SV=1	hypothetical protein POPTR_0658s00200g [Populus trichocarpa]
Potri.008G047900.v3.0	2.58108e-10	3.1811	up	[V]	Defense mechanisms	Molecular Function: nucleotide binding (GO:0000166);; Molecular Function: ATP binding (GO:0005524);; Cellular Component: vacuolar lumen (GO:0005775);; Cellular Component: plasma membrane (GO:0005886);; Biological Process: ATP catabolic process (GO:0006200);; Biological Process: amino acid transport (GO:0006865);; Biological Process: response to stress (GO:0006950);; Biological Process: vacuolar t…	--	ABC transporter G family member 6 GN=MSH12.4 OS=Arabidopsis thaliana (Mouse-ear cress) PE=2 SV=1	PREDICTED: ABC transporter G family member 6-like [Populus euphratica]
Potri.010G096400.v3.0	2.54096e-06	-1.08588	down	--	--	Biological Process: regulation of transcription, DNA-templated (GO:0006355);; Biological Process: anatomical structure morphogenesis (GO:0009653);; Biological Process: single-organism cellular process (GO:0044763);; Biological Process: root development (GO:0048364);; Biological Process: meristem development (GO:0048507);; Biological Process: negative regulation of biological process (GO:0048519);;	--	Transcription factor EMB1444 GN=EMB1444 OS=Arabidopsis thaliana (Mouse-ear cress) PE=2 SV=1	hypothetical protein POPTR_0010s10650g [Populus trichocarpa]
Potri.001G146800.v3.0	1.01911e-05	1.2198	up	--	--	--	--	--	hypothetical protein POPTR_0001s02970g [Populus trichocarpa]
Potri.019G005400.v3.0	0	6.09437	up	--	--	Biological Process: very long-chain fatty acid metabolic process (GO:0000038);; Cellular Component: extracellular space (GO:0005615);; Cellular Component: cell wall (GO:0005618);; Cellular Component: nucleus (GO:0005634);; Biological Process: lipid metabolic process (GO:0006629);; Biological Process: water transport (GO:0006833);; Cellular Component: chloroplast thylakoid (GO:0009534);; Biologica…	--	GDSL esterase/lipase At1g29670 (Precursor) GN=At1g29670 OS=Arabidopsis thaliana (Mouse-ear cress) PE=2 SV=1	hypothetical protein POPTR_0053s00200g [Populus trichocarpa]
Potri.019G007900.v3.0	0.00580048	1.48744	up	[RTKL]	--	Biological Process: respiratory burst involved in defense response (GO:0002679);; Molecular Function: protein serine/threonine kinase activity (GO:0004674);; Molecular Function: binding (GO:0005488);; Cellular Component: plasma membrane (GO:0005886);; Biological Process: protein targeting to membrane (GO:0006612);; Biological Process: oligopeptide transport (GO:0006857);; Biological Process: memb…	--	Probable LRR receptor-like serine/threonine-protein kinase At1g07650 (Precursor) GN=At1g07650 OS=Arabidopsis thaliana (Mouse-ear cress) PE=1 SV=1	PREDICTED: probable leucine-rich repeat receptor-like serine/threonine-protein kinase At3g14840 isoform X6 [Populus euphratica]
Potri.T055200.v3.0	9.13499e-06	1.21368	up	--	--	Molecular Function: calcium ion binding (GO:0005509);;	--	Polcalcin Cyn d 7 OS=Cynodon dactylon (Bermuda grass) PE=1 SV=2	PREDICTED: uncharacterized protein LOC105116247 isoform X2 [Populus euphratica]
Potri.006G047500.v3.0	1.85296e-13	5.78269	up	[P]	Inorganic ion transport and metabolism	Molecular Function: carbonate dehydratase activity (GO:0004089);; Molecular Function: calcium-transporting ATPase activity (GO:0005388);; Molecular Function: calmodulin binding (GO:0005516);; Cellular Component: extracellular region (GO:0005576);; Cellular Component: vacuolar membrane (GO:0005774);; Cellular Component: plasma membrane (GO:0005886);; Biological Process: calcium ion transport (GO:0…	K01674|1e-167|pop:POPTR_417951|hypothetical protein	Alpha carbonic anhydrase 4 (Precursor) GN=ACA4 OS=Arabidopsis thaliana (Mouse-ear cress) PE=3 SV=1	hypothetical protein POPTR_0006s04610g [Populus trichocarpa]
Potri.009G082900.v3.0	0	2.39757	up	[S]	Function unknown	Biological Process: MAPK cascade (GO:0000165);; Cellular Component: extracellular region (GO:0005576);; Cellular Component: cell wall (GO:0005618);; Biological Process: protein targeting to membrane (GO:0006612);; Biological Process: response to water deprivation (GO:0009414);; Biological Process: detection of biotic stimulus (GO:0009595);; Biological Process: salicylic acid biosynthetic process …	--	Pathogenesis-related protein 1 (Precursor) GN=At2g14610 OS=Arabidopsis thaliana (Mouse-ear cress) PE=1 SV=1	pathogenesis-related family protein [Populus trichocarpa]
Potri.010G060200.v3.0	1.3583e-08	-1.57686	down	[OC]	--	Cellular Component: cytosol (GO:0005829);; Biological Process: pollen tube guidance (GO:0010183);; Biological Process: cellular response to phosphate starvation (GO:0016036);; Molecular Function: oxidoreductase activity (GO:0016491);; Biological Process: galactolipid biosynthetic process (GO:0019375);; Biological Process: negative regulation of transcription, DNA-templated (GO:0045892);; Biologic…	--	Probable nucleoredoxin 1 GN=At1g60420 OS=Arabidopsis thaliana (Mouse-ear cress) PE=1 SV=1	hypothetical protein POPTR_0010s07000g [Populus trichocarpa]
Potri.011G076500.v3.0	0.000359305	2.6894	up	--	--	Biological Process: very long-chain fatty acid metabolic process (GO:0000038);; Molecular Function: carboxylic ester hydrolase activity (GO:0004091);; Cellular Component: extracellular space (GO:0005615);; Cellular Component: cell wall (GO:0005618);; Cellular Component: nucleus (GO:0005634);; Biological Process: lipid metabolic process (GO:0006629);; Biological Process: water transport (GO:000683…	--	GDSL esterase/lipase At5g45670 (Precursor) GN=At5g45670 OS=Arabidopsis thaliana (Mouse-ear cress) PE=2 SV=1	GDSL-motif lipase/hydrolase family protein [Populus trichocarpa]
xiaoheiyang_newGene_252	0.00366743	-1.00731	down	[R]	General function prediction only	Molecular Function: zinc ion binding (GO:0008270);;	--	--	PREDICTED: uncharacterized protein LOC105130760 isoform X2 [Populus euphratica]
Potri.017G004900.v3.0	2.88473e-05	3.52056	up	[RTKL]	--	Molecular Function: protein serine/threonine kinase activity (GO:0004674);; Molecular Function: transmembrane signaling receptor activity (GO:0004888);; Molecular Function: steroid binding (GO:0005496);; Cellular Component: nucleus (GO:0005634);; Cellular Component: endosome (GO:0005768);; Cellular Component: plasma membrane (GO:0005886);; Biological Process: cellular aromatic compound metabolic …	--	Probably inactive leucine-rich repeat receptor-like protein kinase At5g48380 (Precursor) GN=At5g48380 OS=Arabidopsis thaliana (Mouse-ear cress) PE=1 SV=1	hypothetical protein POPTR_0017s03790g [Populus trichocarpa]
Potri.006G108100.v3.0	0	3.55358	up	--	--	Biological Process: very long-chain fatty acid metabolic process (GO:0000038);; Molecular Function: calmodulin binding (GO:0005516);; Cellular Component: endosome (GO:0005768);; Cellular Component: Golgi apparatus (GO:0005794);; Cellular Component: trans-Golgi network (GO:0005802);; Cellular Component: plasma membrane (GO:0005886);; Biological Process: lipid transport (GO:0006869);; Molecular Fun…	--	Non-specific lipid-transfer protein 1 (Precursor) GN=LTP1 OS=Arabidopsis thaliana (Mouse-ear cress) PE=2 SV=1	Nonspecific lipid-transfer protein 1 [Populus trichocarpa]
Potri.006G209000.v3.0	1.46807e-06	-4.92581	down	[R]	General function prediction only	Molecular Function: nucleotide binding (GO:0000166);; Molecular Function: protein binding (GO:0005515);; Cellular Component: nucleus (GO:0005634);; Cellular Component: cytoplasm (GO:0005737);; Biological Process: DNA metabolic process (GO:0006259);; Biological Process: protein targeting to membrane (GO:0006612);; Biological Process: anthocyanin-containing compound biosynthetic process (GO:0009718…	--	WD repeat-containing protein LWD1 GN=F13K23.16 OS=Arabidopsis thaliana (Mouse-ear cress) PE=2 SV=1	hypothetical protein POPTR_0006s225601g [Populus trichocarpa]
Potri.006G178700.v3.0	0.00300184	-1.03196	down	--	--	Molecular Function: nucleic acid binding (GO:0003676);; Molecular Function: protein binding (GO:0005515);; Cellular Component: nucleus (GO:0005634);; Cellular Component: endoplasmic reticulum (GO:0005783);; Biological Process: RNA processing (GO:0006396);; Biological Process: transport (GO:0006810);; Biological Process: response to osmotic stress (GO:0006970);; Biological Process: circadian rhyth…	--	Cinnamoyl-CoA reductase 1 GN=T24D18.5 OS=Arabidopsis thaliana (Mouse-ear cress) PE=1 SV=1	cinnamoyl-CoA reductase-related family protein [Populus trichocarpa]
Potri.001G259100.v3.0	0.000195823	1.16359	up	[C]	Energy production and conversion	Molecular Function: aldehyde dehydrogenase [NAD(P)+] activity (GO:0004030);; Molecular Function: binding (GO:0005488);; Biological Process: cellular aldehyde metabolic process (GO:0006081);; Biological Process: response to stress (GO:0006950);; Cellular Component: plastid (GO:0009536);; Biological Process: response to abiotic stimulus (GO:0009628);; Molecular Function: oxidoreductase activity, ac…	K00128|0.0|pop:POPTR_706284|aldehyde dehydrogenase (NAD)/3-chloroallyl aldehyde dehydrogenase (EC:1.2.1.27)	Aldehyde dehydrogenase family 3 member F1 GN=ALDH3F1 OS=Arabidopsis thaliana (Mouse-ear cress) PE=2 SV=2	hypothetical protein POPTR_0001s26630g [Populus trichocarpa]
Potri.013G136400.v3.0	2.32485e-09	2.41149	up	[QR]	--	Cellular Component: nucleus (GO:0005634);; Cellular Component: cytoplasm (GO:0005737);; Cellular Component: plasma membrane (GO:0005886);; Cellular Component: plasmodesma (GO:0009506);; Biological Process: isoflavonoid phytoalexin biosynthetic process (GO:0009701);; Biological Process: lignin biosynthetic process (GO:0009809);; Biological Process: alkaloid biosynthetic process (GO:0009821);; Mole…	--	(R,S)-reticuline 7-O-methyltransferase GN=PSOMT1 OS=Papaver somniferum (Opium poppy) PE=1 SV=1	hypothetical protein POPTR_0013s14000g [Populus trichocarpa]
Potri.018G014500.v3.0	0.0017184	1.00648	up	--	--	Biological Process: cellular aromatic compound metabolic process (GO:0006725);; Biological Process: defense response (GO:0006952);; Molecular Function: peptidase activity (GO:0008233);; Biological Process: response to abiotic stimulus (GO:0009628);; Biological Process: response to hormone (GO:0009725);; Biological Process: response to inorganic substance (GO:0010035);; Cellular Component: intrace…	--	Protein ASPARTIC PROTEASE IN GUARD CELL 1 (Precursor) GN=ASPG1 OS=Arabidopsis thaliana (Mouse-ear cress) PE=1 SV=1	nucleoid DNA-binding family protein [Populus trichocarpa]
Potri.008G005200.v3.0	1.66467e-12	1.31225	up	--	--	Molecular Function: protein binding (GO:0005515);; Cellular Component: nucleus (GO:0005634);; Cellular Component: Golgi apparatus (GO:0005794);; Cellular Component: plasma membrane (GO:0005886);; Biological Process: acetyl-CoA metabolic process (GO:0006084);; Molecular Function: sterol delta7 reductase activity (GO:0009918);; Biological Process: sterol biosynthetic process (GO:0016126);; Biologic…	K00213|0.0|pop:POPTR_765023|hypothetical protein	7-dehydrocholesterol reductase GN=F11F12.21 OS=Arabidopsis thaliana (Mouse-ear cress) PE=1 SV=1	PREDICTED: 7-dehydrocholesterol reductase-like [Populus euphratica]
Potri.014G029400.v3.0	3.15621e-06	2.5542	up	[G]	Carbohydrate transport and metabolism	Molecular Function: alpha-amylase activity (GO:0004556);; Molecular Function: calcium ion binding (GO:0005509);; Biological Process: carbohydrate metabolic process (GO:0005975);; Biological Process: starch catabolic process (GO:0005983);; Biological Process: sucrose catabolic process (GO:0005987);; Biological Process: circadian rhythm (GO:0007623);; Cellular Component: chloroplast stroma (GO:0009…	K01176|0.0|pop:POPTR_918430|hypothetical protein	Alpha-amylase (Precursor) GN=AMY1.1 OS=Vigna mungo (Black gram) PE=2 SV=1	alpha amylase family protein [Populus trichocarpa]
Potri.017G142700.v3.0	0.000117498	1.30178	up	--	--	Molecular Function: ferric-chelate reductase activity (GO:0000293);; Biological Process: immune system process (GO:0002376);; Cellular Component: mitochondrial respiratory chain complex I (GO:0005747);; Cellular Component: plasma membrane (GO:0005886);; Biological Process: glycolytic process (GO:0006096);; Biological Process: ubiquitin-dependent protein catabolic process (GO:0006511);; Biological…	--	Ferric reduction oxidase 2 GN=F22L4.12 OS=Arabidopsis thaliana (Mouse-ear cress) PE=1 SV=2	hypothetical protein POPTR_0017s01700g [Populus trichocarpa]
Potri.T180100.v3.0	5.23373e-07	-2.37794	down	[I]	Lipid transport and metabolism	Cellular Component: nucleus (GO:0005634);; Cellular Component: endoplasmic reticulum membrane (GO:0005789);; Biological Process: lipid metabolic process (GO:0006629);; Biological Process: unsaturated fatty acid biosynthetic process (GO:0006636);; Biological Process: response to temperature stimulus (GO:0009266);; Cellular Component: chloroplast envelope (GO:0009941);; Cellular Component: integral…	K10256|0.0|pop:POPTR_639715|omega-6 fatty acid desaturase	Omega-6 fatty acid desaturase, endoplasmic reticulum isozyme 1 GN=FAD2-1 OS=Glycine max (Soybean) PE=2 SV=1	microsomal omega-6 desaturase family protein [Populus trichocarpa]
Potri.019G073400.v3.0	0.000395068	-1.31534	down	--	--	Molecular Function: metalloendopeptidase activity (GO:0004222);; Biological Process: proteolysis (GO:0006508);; Molecular Function: zinc ion binding (GO:0008270);; Cellular Component: extracellular matrix (GO:0031012);;	--	Metalloendoproteinase 1 (Precursor) OS=Glycine max (Soybean) PE=1 SV=2	hypothetical protein POPTR_0019s10230g [Populus trichocarpa]
Potri.002G037500.v3.0	5.94271e-08	-1.50661	down	--	--	Cellular Component: nucleus (GO:0005634);; Cellular Component: mitochondrion (GO:0005739);; Cellular Component: plastid (GO:0009536);; Biological Process: response to blue light (GO:0009637);; Biological Process: unidimensional cell growth (GO:0009826);; Biological Process: determination of bilateral symmetry (GO:0009855);; Biological Process: polarity specification of adaxial/abaxial axis (GO:00…	--	Protein LIGHT-DEPENDENT SHORT HYPOCOTYLS 3 GN=T16B12.3 OS=Arabidopsis thaliana (Mouse-ear cress) PE=1 SV=1	hypothetical protein POPTR_0002s03860g [Populus trichocarpa]
xiaoheiyang_newGene_9	0	2.58403	up	--	--	Molecular Function: binding (GO:0005488);; Cellular Component: plant-type cell wall (GO:0009505);; Biological Process: response to abiotic stimulus (GO:0009628);; Biological Process: post-embryonic development (GO:0009791);; Biological Process: cellular component organization (GO:0016043);; Biological Process: response to chemical (GO:0042221);; Biological Process: single-organism cellular proces…	--	Extensin (Precursor) GN=HRGPNT3 OS=Nicotiana tabacum (Common tobacco) PE=2 SV=1	hypothetical protein POPTR_0001s26690g, partial [Populus trichocarpa]
Potri.006G226900.v3.0	0.000102775	-1.0088	down	--	--	Biological Process: MAPK cascade (GO:0000165);; Molecular Function: protein binding (GO:0005515);; Cellular Component: cytoplasm (GO:0005737);; Biological Process: regulation of transcription, DNA-templated (GO:0006355);; Biological Process: protein targeting to membrane (GO:0006612);; Molecular Function: electron carrier activity (GO:0009055);; Biological Process: response to cold (GO:0009409);;…	--	Glutaredoxin-C6 GN=F26P21.160 OS=Arabidopsis thaliana (Mouse-ear cress) PE=2 SV=2	hypothetical protein POPTR_0006s24340g [Populus trichocarpa]
Potri.017G142800.v3.0	0.00265327	3.5494	up	--	--	Molecular Function: ferric-chelate reductase activity (GO:0000293);; Cellular Component: extracellular region (GO:0005576);; Cellular Component: mitochondrial respiratory chain complex I (GO:0005747);; Cellular Component: plasma membrane (GO:0005886);; Biological Process: glycolytic process (GO:0006096);; Biological Process: ubiquitin-dependent protein catabolic process (GO:0006511);; Biological …	--	Ferric reduction oxidase 4 GN=FRO4 OS=Arabidopsis thaliana (Mouse-ear cress) PE=2 SV=1	ferric-chelate reductase family protein [Populus trichocarpa]
Potri.014G140400.v3.0	0.00146274	1.94338	up	[J]	Translation, ribosomal structure and biogenesis	Molecular Function: RNA binding (GO:0003723);; Molecular Function: RNA-directed DNA polymerase activity (GO:0003964);; Molecular Function: tyrosine-tRNA ligase activity (GO:0004831);; Molecular Function: ATP binding (GO:0005524);; Cellular Component: mitochondrion (GO:0005739);; Biological Process: RNA-dependent DNA replication (GO:0006278);; Biological Process: tyrosyl-tRNA aminoacylation (GO:00…	K01866|0.0|rcu:RCOM_1443770|tyrosyl-tRNA synthetase, putative (EC:6.1.1.1)	--	PREDICTED: tyrosine--tRNA ligase, mitochondrial [Populus euphratica]
Potri.015G121900.v3.0	0.00169019	4.31941	up	--	--	Molecular Function: polysaccharide binding (GO:0030247);;	--	Probable serine/threonine-protein kinase At1g18390 (Precursor) GN=At1g18390 OS=Arabidopsis thaliana (Mouse-ear cress) PE=2 SV=2	hypothetical protein POPTR_0015s15340g [Populus trichocarpa]
Potri.001G311700.v3.0	2.05193e-05	-1.32123	down	--	--	Biological Process: response to hypoxia (GO:0001666);; Molecular Function: carboxylic ester hydrolase activity (GO:0004091);; Cellular Component: extracellular region (GO:0005576);; Cellular Component: Golgi apparatus (GO:0005794);; Cellular Component: cytosol (GO:0005829);; Cellular Component: plant-type cell wall (GO:0009505);; Cellular Component: plasmodesma (GO:0009506);; Cellular Component: …	--	Protein EXORDIUM-like 2 (Precursor) GN=EXL2 OS=Arabidopsis thaliana (Mouse-ear cress) PE=2 SV=1	phosphate-responsive family protein [Populus trichocarpa]
Potri.002G088600.v3.0	0.000427647	-1.09702	down	[R]	General function prediction only	Molecular Function: iron ion binding (GO:0005506);; Cellular Component: mitochondrion (GO:0005739);; Cellular Component: vacuole (GO:0005773);; Cellular Component: cytosol (GO:0005829);; Cellular Component: plasma membrane (GO:0005886);; Biological Process: nitric oxide biosynthetic process (GO:0006809);; Molecular Function: electron carrier activity (GO:0009055);; Biological Process: response to…	K00360|0.0|pop:POPTR_551506|nitrate reductase (NADPH) (EC:1.7.1.1)	Nitrate reductase [NADH] GN=NIA OS=Petunia hybrida (Petunia) PE=2 SV=1	ORF family protein [Populus trichocarpa]
Potri.002G187200.v3.0	0.00476802	1.32843	up	[E]	Amino acid transport and metabolism	Cellular Component: cytosol (GO:0005829);; Biological Process: L-cysteine catabolic process to pyruvate (GO:0019450);; Molecular Function: pyridoxal phosphate binding (GO:0030170);; Molecular Function: isopenicillin-N epimerase activity (GO:0045439);; Molecular Function: L-cysteine desulfhydrase activity (GO:0080146);;	--	L-cysteine desulfhydrase GN=LCD OS=Arabidopsis thaliana (Mouse-ear cress) PE=2 SV=1	epimerase-related family protein [Populus trichocarpa]
Potri.006G082700.v3.0	0.00129722	-1.28444	down	--	--	Molecular Function: protein binding (GO:0005515);; Cellular Component: extracellular region (GO:0005576);; Cellular Component: plasma membrane (GO:0005886);; Cellular Component: cell cortex (GO:0005938);; Biological Process: Golgi to vacuole transport (GO:0006896);; Cellular Component: chloroplast (GO:0009507);; Biological Process: response to abiotic stimulus (GO:0009628);; Cellular Component: p…	--	WAT1-related protein At2g37460 GN=At2g37460 OS=Arabidopsis thaliana (Mouse-ear cress) PE=2 SV=1	hypothetical protein POPTR_0006s08270g [Populus trichocarpa]
Potri.005G116200.v3.0	0.00251677	1.12137	up	[M]	Cell wall/membrane/envelope biogenesis	Molecular Function: protein binding (GO:0005515);; Cellular Component: Golgi apparatus (GO:0005794);; Cellular Component: cytosol (GO:0005829);; Biological Process: cell communication (GO:0007154);; Molecular Function: GDP-mannose 4,6-dehydratase activity (GO:0008446);; Biological Process: nucleotide-sugar metabolic process (GO:0009225);; Biological Process: unidimensional cell growth (GO:0009826…	K01711|0.0|pop:POPTR_836590|gdp-mannose 4,6-dehydratase (EC:4.2.1.47)	GDP-mannose 4,6 dehydratase 1 GN=GMD1 OS=Arabidopsis thaliana (Mouse-ear cress) PE=1 SV=1	GDP-mannose 4 family protein [Populus trichocarpa]
Potri.019G008000.v3.0	0	3.72834	up	--	--	Biological Process: very long-chain fatty acid metabolic process (GO:0000038);; Cellular Component: extracellular space (GO:0005615);; Cellular Component: cell wall (GO:0005618);; Cellular Component: nucleus (GO:0005634);; Biological Process: lipid metabolic process (GO:0006629);; Biological Process: water transport (GO:0006833);; Cellular Component: chloroplast thylakoid (GO:0009534);; Biologica…	--	GDSL esterase/lipase At1g29670 (Precursor) GN=At1g29670 OS=Arabidopsis thaliana (Mouse-ear cress) PE=2 SV=1	hypothetical protein POPTR_0073s00220g [Populus trichocarpa]
Potri.T084600.v3.0	0.000901627	1.64163	up	[RTKL]	--	Biological Process: microtubule cytoskeleton organization (GO:0000226);; Biological Process: regionalization (GO:0003002);; Molecular Function: protein kinase activity (GO:0004672);; Cellular Component: plasma membrane (GO:0005886);; Biological Process: protein N-linked glycosylation (GO:0006487);; Biological Process: cell communication (GO:0007154);; Biological Process: meristem maintenance (GO:…	--	G-type lectin S-receptor-like serine/threonine-protein kinase RLK1 (Precursor) GN=RLK1 OS=Arabidopsis thaliana (Mouse-ear cress) PE=2 SV=2	hypothetical protein POPTR_0003s21940g [Populus trichocarpa]
Potri.001G250500.v3.0	0.000436376	1.00523	up	[M]	Cell wall/membrane/envelope biogenesis	Molecular Function: phospholipase C activity (GO:0004629);; Cellular Component: vacuole (GO:0005773);; Cellular Component: cytosol (GO:0005829);; Cellular Component: plasma membrane (GO:0005886);; Biological Process: glycolipid biosynthetic process (GO:0009247);; Biological Process: phospholipid catabolic process (GO:0009395);; Cellular Component: plasmodesma (GO:0009506);; Biological Process: ce…	K01114|0.0|pop:POPTR_641078|hypothetical protein	Non-specific phospholipase C1 (Precursor) GN=NPC1 OS=Arabidopsis thaliana (Mouse-ear cress) PE=2 SV=1	phospholipase family protein [Populus trichocarpa]
Potri.008G044300.v3.0	0.00911583	-1.26801	down	[S]	Function unknown	Cellular Component: extracellular region (GO:0005576);; Cellular Component: plasma membrane (GO:0005886);; Biological Process: glycolytic process (GO:0006096);; Biological Process: chromatin assembly or disassembly (GO:0006333);; Biological Process: water transport (GO:0006833);; Biological Process: Golgi organization (GO:0007030);; Biological Process: response to cold (GO:0009409);; Biological P…	--	Low temperature-induced protein lt101.1 GN=LT101.1 OS=Hordeum vulgare (Barley) PE=2 SV=1	hydrophobic family protein, partial [Populus trichocarpa]
Potri.006G103900.v3.0	0.00230896	-1.03059	down	[P]	Inorganic ion transport and metabolism	Molecular Function: ferroxidase activity (GO:0004322);; Cellular Component: mitochondrion (GO:0005739);; Biological Process: iron ion transport (GO:0006826);; Biological Process: cellular iron ion homeostasis (GO:0006879);; Molecular Function: ferric iron binding (GO:0008199);; Biological Process: response to cold (GO:0009409);; Cellular Component: chloroplast thylakoid membrane (GO:0009535);; Ce…	--	Ferritin, chloroplastic (Precursor) GN=PFE OS=Phaseolus vulgaris (Kidney bean) PE=1 SV=1	ferritin precursor family protein [Populus trichocarpa]
Potri.016G137900.v3.0	0	2.14728	up	--	--	Biological Process: immune effector process (GO:0002252);; Molecular Function: DNA binding (GO:0003677);; Molecular Function: sequence-specific DNA binding transcription factor activity (GO:0003700);; Biological Process: regulation of transcription, DNA-templated (GO:0006355);; Biological Process: systemic acquired resistance (GO:0009627);; Biological Process: salicylic acid mediated signaling pa…	--	Probable WRKY transcription factor 70 GN=WRKY70 OS=Arabidopsis thaliana (Mouse-ear cress) PE=2 SV=1	hypothetical protein POPTR_0016s14490g [Populus trichocarpa]
Potri.009G133300.v3.0	5.43342e-08	-1.28561	down	--	--	Biological Process: metabolic process (GO:0008152);; Biological Process: anthocyanin-containing compound biosynthetic process (GO:0009718);; Biological Process: response to sucrose (GO:0009744);; Biological Process: response to UV-B (GO:0010224);; Molecular Function: transferase activity, transferring hexosyl groups (GO:0016758);; Cellular Component: intracellular part (GO:0044424);; Molecular Fu…	--	Kaempferol 3-O-beta-D-galactosyltransferase (Precursor) OS=Petunia hybrida (Petunia) PE=1 SV=1	flavonoid 3-O-galactosyl transferase family protein [Populus trichocarpa]
Potri.006G011600.v3.0	6.66134e-16	-2.27755	down	[G]	Carbohydrate transport and metabolism	Biological Process: microtubule cytoskeleton organization (GO:0000226);; Molecular Function: protein binding (GO:0005515);; Biological Process: transport (GO:0006810);; Biological Process: response to osmotic stress (GO:0006970);; Cellular Component: plastid (GO:0009536);; Biological Process: response to organic substance (GO:0010033);; Cellular Component: membrane (GO:0016020);; Biological Proce…	--	Major latex allergen Hev b 5 OS=Hevea brasiliensis (Para rubber tree) PE=1 SV=3	unknown [Populus trichocarpa]
Potri.015G023900.v3.0	0	2.32993	up	--	--	Biological Process: polysaccharide catabolic process (GO:0000272);; Molecular Function: lysozyme activity (GO:0003796);; Molecular Function: chitinase activity (GO:0004568);; Cellular Component: extracellular space (GO:0005615);; Cellular Component: cell wall (GO:0005618);; Cellular Component: vacuole (GO:0005773);; Biological Process: carbohydrate metabolic process (GO:0005975);; Biological Proc…	--	Acidic endochitinase SE2 (Precursor) GN=SE2 OS=Beta vulgaris (Sugar beet) PE=1 SV=1	chitinase family protein [Populus trichocarpa]
Potri.001G399100.v3.0	0	-6.56799	down	--	--	--	--	--	hypothetical protein POPTR_0001s40990g [Populus trichocarpa]
Potri.011G010100.v3.0	7.84942e-08	1.69442	up	[S]	Function unknown	--	--	F-box/LRR-repeat protein At5g63520 GN=At5g63520 OS=Arabidopsis thaliana (Mouse-ear cress) PE=2 SV=1	hypothetical protein POPTR_0011s01480g [Populus trichocarpa]
Potri.004G200300.v3.0	0.000131634	1.17902	up	--	--	Biological Process: response to karrikin (GO:0080167);;	--	--	hypothetical protein POPTR_0004s21060g [Populus trichocarpa]
Potri.006G228900.v3.0	0.000634121	1.1163	up	--	--	Cellular Component: Golgi apparatus (GO:0005794);; Biological Process: protein glycosylation (GO:0006486);; Biological Process: organelle organization (GO:0006996);; Molecular Function: galactosyltransferase activity (GO:0008378);; Biological Process: gene expression (GO:0010467);; Biological Process: pollen exine formation (GO:0010584);; Cellular Component: integral component of membrane (GO:001…	--	Probable beta-1,3-galactosyltransferase 12 GN=B3GALT12 OS=Arabidopsis thaliana (Mouse-ear cress) PE=2 SV=1	hypothetical protein POPTR_0006s24530g [Populus trichocarpa]
Potri.005G007600.v3.0	1.77636e-15	3.07034	up	[S]	Function unknown	Molecular Function: protein kinase activity (GO:0004672);; Molecular Function: protein binding (GO:0005515);; Cellular Component: cytoplasm (GO:0005737);; Biological Process: response to stress (GO:0006950);; Biological Process: epidermis development (GO:0008544);; Biological Process: hormone-mediated signaling pathway (GO:0009755);; Biological Process: post-embryonic morphogenesis (GO:0009886);;…	--	LRR receptor-like serine/threonine-protein kinase GSO2 (Precursor) GN=K23L20.3 OS=Arabidopsis thaliana (Mouse-ear cress) PE=2 SV=2	PREDICTED: LRR receptor-like serine/threonine-protein kinase GSO1 isoform X3 [Populus euphratica]
Potri.009G069100.v3.0	0.000324694	1.69817	up	[Q]	Secondary metabolites biosynthesis, transport and catabolism	Molecular Function: iron ion binding (GO:0005506);; Cellular Component: endoplasmic reticulum (GO:0005783);; Molecular Function: electron carrier activity (GO:0009055);; Biological Process: anthocyanin-containing compound biosynthetic process (GO:0009718);; Biological Process: response to auxin (GO:0009733);; Biological Process: response to sucrose (GO:0009744);; Biological Process: response to U…	K13083|0.0|pop:POPTR_54623|CYP75A12, F3'5'H1	Flavonoid 3&apos;,5&apos;-hydroxylase 2 GN=CYP75A3 OS=Petunia hybrida (Petunia) PE=2 SV=1	hypothetical protein POPTR_0009s07320g [Populus trichocarpa]
Potri.014G181200.v3.0	0.000156811	1.66938	up	--	--	Biological Process: regulation of DNA replication (GO:0006275);; Biological Process: methylation-dependent chromatin silencing (GO:0006346);; Biological Process: regulation of flower development (GO:0009909);; Biological Process: regulation of G2/M transition of mitotic cell cycle (GO:0010389);; Biological Process: chromatin silencing by small RNA (GO:0031048);; Biological Process: histone H3-K9 …	--	--	hypothetical protein POPTR_0014s17950g [Populus trichocarpa]
Potri.002G213100.v3.0	3.09897e-06	1.56277	up	[I]	Lipid transport and metabolism	Biological Process: MAPK cascade (GO:0000165);; Biological Process: response to superoxide (GO:0000303);; Molecular Function: protein binding (GO:0005515);; Cellular Component: nucleus (GO:0005634);; Cellular Component: cytoplasm (GO:0005737);; Biological Process: protein targeting to membrane (GO:0006612);; Biological Process: response to cold (GO:0009409);; Biological Process: response to water…	K14493|0.0|pop:POPTR_552633|hypothetical protein	Gibberellin receptor GID1B GN=T20O10.110 OS=Arabidopsis thaliana (Mouse-ear cress) PE=1 SV=1	hypothetical protein POPTR_0002s22840g [Populus trichocarpa]
Potri.002G219900.v3.0	0.00214076	1.96749	up	[G]	Carbohydrate transport and metabolism	Molecular Function: catalytic activity (GO:0003824);; Biological Process: macromolecule biosynthetic process (GO:0009059);; Molecular Function: isoamylase activity (GO:0019156);; Molecular Function: cation binding (GO:0043169);; Biological Process: cellular biosynthetic process (GO:0044249);; Biological Process: cellular carbohydrate metabolic process (GO:0044262);; Cellular Component: cytoplasmi…	--	Isoamylase 2, chloroplastic (Precursor) GN=F15K9.9 OS=Arabidopsis thaliana (Mouse-ear cress) PE=1 SV=2	hypothetical protein POPTR_0002s22530g [Populus trichocarpa]
Potri.010G059500.v3.0	2.09572e-06	1.02405	up	[OC]	--	Cellular Component: cytosol (GO:0005829);; Biological Process: pollen tube guidance (GO:0010183);; Molecular Function: oxidoreductase activity (GO:0016491);; Biological Process: primary metabolic process (GO:0044238);; Biological Process: cellular biosynthetic process (GO:0044249);; Biological Process: single-organism metabolic process (GO:0044710);; Biological Process: response to cadmium ion (G…	--	Probable nucleoredoxin 1 GN=At1g60420 OS=Arabidopsis thaliana (Mouse-ear cress) PE=1 SV=1	hypothetical protein POPTR_0010s06940g [Populus trichocarpa]
Potri.T094100.v3.0	0	2.30266	up	--	--	Cellular Component: cell wall (GO:0005618);; Cellular Component: vacuole (GO:0005773);; Biological Process: signal transduction (GO:0007165);; Biological Process: response to virus (GO:0009615);; Biological Process: systemic acquired resistance (GO:0009627);; Biological Process: response to organic substance (GO:0010033);; Biological Process: response to UV-B (GO:0010224);; Biological Process: ar…	--	Thaumatin-like protein (Precursor) GN=tlp OS=Actinidia deliciosa (Kiwi) PE=1 SV=2	PREDICTED: protein P21-like [Populus euphratica]
Potri.013G140100.v3.0	3.07083e-11	1.10371	up	--	--	Cellular Component: chloroplast (GO:0009507);;	--	--	hypothetical protein M569_00222, partial [Genlisea aurea]
Potri.001G093700.v3.0	1.84998e-11	1.29903	up	--	--	Biological Process: microtubule cytoskeleton organization (GO:0000226);; Cellular Component: chromatin (GO:0000785);; Biological Process: cytokinesis by cell plate formation (GO:0000911);; Molecular Function: DNA binding (GO:0003677);; Molecular Function: sequence-specific DNA binding transcription factor activity (GO:0003700);; Biological Process: glucose catabolic process (GO:0006007);; Biologi…	--	High mobility group B protein 6 OS=Arabidopsis thaliana (Mouse-ear cress) PE=2 SV=1	high mobility group family protein [Populus trichocarpa]
Potri.003G216200.v3.0	3.10085e-13	1.85192	up	--	--	Cellular Component: extracellular region (GO:0005576);; Cellular Component: cell wall (GO:0005618);; Biological Process: polyamine catabolic process (GO:0006598);; Cellular Component: chloroplast (GO:0009507);; Biological Process: systemic acquired resistance (GO:0009627);; Biological Process: lignan biosynthetic process (GO:0009807);; Biological Process: actin filament-based movement (GO:0030048…	--	Dirigent protein 20 (Precursor) GN=DIR20 OS=Arabidopsis thaliana (Mouse-ear cress) PE=2 SV=1	disease resistance-responsive family protein [Populus trichocarpa]
xiaoheiyang_newGene_263	5.9731e-05	-1.19317	down	[EH]	--	Biological Process: tryptophan biosynthetic process (GO:0000162);; Molecular Function: anthranilate synthase activity (GO:0004049);; Cellular Component: mitochondrion (GO:0005739);; Biological Process: glutamine metabolic process (GO:0006541);; Cellular Component: chloroplast (GO:0009507);; Biological Process: response to bacterium (GO:0009617);; Biological Process: response to salt stress (GO:00…	--	Anthranilate synthase beta subunit 2, chloroplastic (Precursor) GN=ASB2 OS=Arabidopsis thaliana (Mouse-ear cress) PE=2 SV=1	PREDICTED: anthranilate synthase beta subunit 2, chloroplastic-like [Populus euphratica]
Potri.014G166600.v3.0	3.33067e-16	2.77441	up	--	--	Cellular Component: cytoplasm (GO:0005737);; Biological Process: flavonoid biosynthetic process (GO:0009813);; Biological Process: response to nitrate (GO:0010167);; Biological Process: suberin biosynthetic process (GO:0010345);; Biological Process: nitrate transport (GO:0015706);; Molecular Function: N-acyltransferase activity (GO:0016410);; Molecular Function: O-acetyltransferase activity (GO:0…	--	Omega-hydroxypalmitate O-feruloyl transferase GN=MEE6.11 OS=Arabidopsis thaliana (Mouse-ear cress) PE=1 SV=1	hypothetical protein POPTR_0014s16460g [Populus trichocarpa]
Potri.T116500.v3.0	2.33147e-15	2.26148	up	[IQ]	--	Molecular Function: acetate-CoA ligase activity (GO:0003987);; Cellular Component: mitochondrion (GO:0005739);; Cellular Component: peroxisome (GO:0005777);; Biological Process: acetate metabolic process (GO:0006083);; Biological Process: glyoxylate cycle (GO:0006097);; Biological Process: response to stress (GO:0006950);; Cellular Component: chloroplast (GO:0009507);; Biological Process: gibbere…	--	Probable acyl-activating enzyme 12, peroxisomal GN=AAE12 OS=Arabidopsis thaliana (Mouse-ear cress) PE=2 SV=1	AMP-dependent synthetase and ligase family protein [Populus trichocarpa]
Potri.006G112800.v3.0	9.52638e-07	1.90119	up	--	--	--	--	--	hypothetical protein POPTR_0006s11350g [Populus trichocarpa]
Potri.006G022300.v3.0	0.000267342	1.23105	up	--	--	Cellular Component: nucleus (GO:0005634);; Biological Process: protein targeting to membrane (GO:0006612);; Biological Process: metabolic process (GO:0008152);; Cellular Component: chloroplast (GO:0009507);; Biological Process: salicylic acid mediated signaling pathway (GO:0009863);; Biological Process: jasmonic acid mediated signaling pathway (GO:0009867);; Biological Process: regulation of plan…	--	7-deoxyloganetin glucosyltransferase GN=UGT85A24 OS=Gardenia jasminoides (Cape jasmine) PE=1 SV=1	hypothetical protein POPTR_0006s02310g [Populus trichocarpa]
Potri.008G070700.v3.0	0.000441555	-1.21535	down	--	--	Cellular Component: chloroplast thylakoid membrane (GO:0009535);; Biological Process: cellular biosynthetic process (GO:0044249);; Biological Process: single-organism metabolic process (GO:0044710);; Biological Process: single-organism carbohydrate metabolic process (GO:0044723);; Biological Process: carbohydrate derivative metabolic process (GO:1901135);; Biological Process: organic substance bi…	--	--	hypothetical protein POPTR_0008s07080g [Populus trichocarpa]
Potri.008G108300.v3.0	0.000345101	2.2074	up	--	--	Cellular Component: mitochondrion (GO:0005739);; Biological Process: response to oxidative stress (GO:0006979);; Biological Process: response to salt stress (GO:0009651);; Biological Process: response to abscisic acid (GO:0009737);; Biological Process: post-embryonic development (GO:0009791);; Biological Process: mitochondrial ATP synthesis coupled electron transport (GO:0042775);; Biological Pro…	--	Putative pentatricopeptide repeat-containing protein At3g16890, mitochondrial (Precursor) GN=PPR40 OS=Arabidopsis thaliana (Mouse-ear cress) PE=3 SV=1	PREDICTED: putative pentatricopeptide repeat-containing protein At3g16890, mitochondrial [Populus euphratica]
Potri.005G006300.v3.0	0.000139326	-1.21621	down	--	--	Biological Process: response to bacterium (GO:0009617);; Biological Process: aromatic compound biosynthetic process (GO:0019438);; Biological Process: regulation of cellular metabolic process (GO:0031323);; Biological Process: cellular macromolecule metabolic process (GO:0044260);; Biological Process: regulation of innate immune response (GO:0045088);; Biological Process: cellular response to sti…	--	Protein NIM1-INTERACTING 3 GN=NIMIN-3 OS=Arabidopsis thaliana (Mouse-ear cress) PE=1 SV=1	hypothetical protein POPTR_0005s00790g [Populus trichocarpa]
Potri.010G059800.v3.0	0	4.0698	up	[OC]	--	Cellular Component: cytosol (GO:0005829);; Biological Process: pollen tube guidance (GO:0010183);; Biological Process: cellular response to phosphate starvation (GO:0016036);; Molecular Function: oxidoreductase activity (GO:0016491);; Biological Process: galactolipid biosynthetic process (GO:0019375);; Biological Process: cell redox homeostasis (GO:0045454);; Biological Process: negative regulati…	--	Probable nucleoredoxin 1 GN=At1g60420 OS=Arabidopsis thaliana (Mouse-ear cress) PE=1 SV=1	hypothetical protein POPTR_0010s07000g [Populus trichocarpa]
Potri.006G239700.v3.0	0.00128308	-1.09426	down	[G]	Carbohydrate transport and metabolism	Cellular Component: protein storage vacuole (GO:0000326);; Biological Process: glycolytic process (GO:0006096);; Biological Process: polyamine catabolic process (GO:0006598);; Biological Process: calcium ion transport (GO:0006816);; Biological Process: water transport (GO:0006833);; Biological Process: hyperosmotic response (GO:0006972);; Biological Process: Golgi organization (GO:0007030);; Biol…	--	Aquaporin TIP4-1, N-terminally processed GN=TIP4-1 OS=Arabidopsis thaliana (Mouse-ear cress) PE=2 SV=1	aquaporin TIP4.1 family protein [Populus trichocarpa]
Potri.018G149300.v3.0	1.00281e-05	2.92725	up	[Q]	Secondary metabolites biosynthesis, transport and catabolism	Molecular Function: iron ion binding (GO:0005506);; Biological Process: response to stress (GO:0006950);; Biological Process: lipid biosynthetic process (GO:0008610);; Molecular Function: electron carrier activity (GO:0009055);; Biological Process: response to UV (GO:0009411);; Biological Process: response to red or far red light (GO:0009639);; Biological Process: abscisic acid metabolic process …	--	Beta-amyrin 28-oxidase OS=Panax ginseng (Korean ginseng) PE=2 SV=1	cytochrome P450 family protein [Populus trichocarpa]
Potri.012G087100.v3.0	0.00620141	-4.17541	down	--	--	Biological Process: cell fate specification (GO:0001708);; Molecular Function: DNA binding (GO:0003677);; Molecular Function: sequence-specific DNA binding transcription factor activity (GO:0003700);; Molecular Function: protein binding (GO:0005515);; Cellular Component: nucleus (GO:0005634);; Biological Process: regulation of transcription, DNA-templated (GO:0006355);; Biological Process: fatty …	--	Homeobox protein knotted-1-like 6 GN=KNAT6 OS=Arabidopsis thaliana (Mouse-ear cress) PE=1 SV=1	PREDICTED: homeobox protein knotted-1-like 2 [Populus euphratica]
xiaoheiyang_newGene_351	4.9477e-05	-2.20172	down	[O]	Posttranslational modification, protein turnover, chaperones	Molecular Function: nucleotide binding (GO:0000166);; Cellular Component: cell wall (GO:0005618);; Cellular Component: nuclear envelope (GO:0005635);; Cellular Component: nucleoplasm (GO:0005654);; Cellular Component: nucleolus (GO:0005730);; Cellular Component: multivesicular body (GO:0005771);; Cellular Component: Golgi apparatus (GO:0005794);; Cellular Component: spindle (GO:0005819);; Cellula…	--	Cell division control protein 48 homolog A GN=F8A24.11 OS=Arabidopsis thaliana (Mouse-ear cress) PE=1 SV=1	PREDICTED: ATPase family AAA domain-containing protein 1-B [Populus euphratica]
Potri.009G054500.v3.0	2.11414e-05	3.96362	up	[I]	Lipid transport and metabolism	Molecular Function: 1-acylglycerol-3-phosphate O-acyltransferase activity (GO:0003841);; Cellular Component: endoplasmic reticulum (GO:0005783);; Biological Process: phosphatidylglycerol biosynthetic process (GO:0006655);; Biological Process: metabolic process (GO:0008152);; Molecular Function: transferase activity, transferring acyl groups (GO:0016746);; Cellular Component: membrane part (GO:004…	--	1-acyl-sn-glycerol-3-phosphate acyltransferase 2 GN=F15B8.160 OS=Arabidopsis thaliana (Mouse-ear cress) PE=1 SV=2	hypothetical protein POPTR_0009s05930g [Populus trichocarpa]
Potri.018G098200.v3.0	0	3.59274	up	--	--	Cellular Component: extracellular region (GO:0005576);; Cellular Component: cytoplasmic membrane-bounded vesicle (GO:0016023);; Biological Process: cellular component organization (GO:0016043);; Biological Process: cellular response to hypoxia (GO:0071456);;	--	EG45-like domain containing protein (Precursor) GN=CjBAp12 OS=Citrus jambhiri (Rough lemon) PE=1 SV=1	hypothetical protein POPTR_0018s10730g [Populus trichocarpa]
Potri.T003300.v3.0	0	4.14116	up	[R]	General function prediction only	Molecular Function: transmembrane receptor protein serine/threonine kinase activity (GO:0004675);; Molecular Function: iron ion binding (GO:0005506);; Molecular Function: protein binding (GO:0005515);; Molecular Function: ATP binding (GO:0005524);; Cellular Component: cytoplasm (GO:0005737);; Cellular Component: endosome (GO:0005768);; Cellular Component: plasma membrane (GO:0005886);; Biological…	--	Flavonol synthase/flavanone 3-hydroxylase GN=FLS OS=Citrus unshiu (Satsuma mandarin) PE=1 SV=1	Flavonol synthase 1 family protein [Populus trichocarpa]
Potri.002G238800.v3.0	0.0023379	1.10561	up	[G]	Carbohydrate transport and metabolism	Biological Process: polysaccharide biosynthetic process (GO:0000271);; Cellular Component: extracellular region (GO:0005576);; Biological Process: pattern specification process (GO:0007389);; Biological Process: regulation of cell size (GO:0008361);; Biological Process: defense response, incompatible interaction (GO:0009814);; Biological Process: auxin polar transport (GO:0009926);; Biological Pr…	K01728|0.0|pop:POPTR_409041|hypothetical protein	Probable pectate lyase 8 (Precursor) GN=At3g07010 OS=Arabidopsis thaliana (Mouse-ear cress) PE=2 SV=1	hypothetical protein POPTR_0002s23990g [Populus trichocarpa]
Potri.010G068100.v3.0	0.00926594	1.2076	up	[E]	Amino acid transport and metabolism	Molecular Function: protein binding (GO:0005515);; Cellular Component: Golgi apparatus (GO:0005794);; Cellular Component: plasma membrane (GO:0005886);; Biological Process: polysaccharide metabolic process (GO:0005976);; Biological Process: lipid transport (GO:0006869);; Biological Process: intra-Golgi vesicle-mediated transport (GO:0006891);; Biological Process: response to water deprivation (GO…	--	Protein NRT1/ PTR FAMILY 5.2 GN=MCL19.10 OS=Arabidopsis thaliana (Mouse-ear cress) PE=2 SV=1	proton-dependent oligopeptide transport family protein [Populus trichocarpa]
Potri.017G010900.v3.0	0.00015462	1.91433	up	--	--	Biological Process: agglutination involved in conjugation (GO:0000771);; Molecular Function: glucose binding (GO:0005536);; Molecular Function: mannose binding (GO:0005537);; Biological Process: response to stress (GO:0006950);; Biological Process: response to temperature stimulus (GO:0009266);; Biological Process: response to hormone (GO:0009725);; Biological Process: post-embryonic development …	--	Mannose/glucose-specific lectin (Fragment) OS=Parkia platycephala PE=1 SV=1	PREDICTED: mannose/glucose-specific lectin-like isoform X3 [Populus euphratica]
Potri.009G051600.v3.0	0	3.2799	up	--	--	--	--	--	hypothetical protein POPTR_0009s05630g [Populus trichocarpa]
Potri.004G097000.v3.0	4.77481e-08	2.75884	up	[RTKL]	--	Biological Process: MAPK cascade (GO:0000165);; Biological Process: response to molecule of bacterial origin (GO:0002237);; Molecular Function: protein kinase activity (GO:0004672);; Cellular Component: extracellular region (GO:0005576);; Cellular Component: plasma membrane (GO:0005886);; Biological Process: regulation of transcription, DNA-templated (GO:0006355);; Biological Process: protein tar…	--	Probable receptor-like protein kinase At1g67000 (Precursor) GN=At1g67000 OS=Arabidopsis thaliana (Mouse-ear cress) PE=2 SV=2	hypothetical protein POPTR_0004s09630g [Populus trichocarpa]
Potri.002G033000.v3.0	0.00786898	-1.58247	down	[Q]	Secondary metabolites biosynthesis, transport and catabolism	Molecular Function: monooxygenase activity (GO:0004497);; Molecular Function: binding (GO:0005488);; Molecular Function: iron ion binding (GO:0005506);; Biological Process: steroid biosynthetic process (GO:0006694);; Biological Process: response to stress (GO:0006950);; Molecular Function: electron carrier activity (GO:0009055);; Biological Process: response to UV (GO:0009411);; Biological Proces…	--	Abscisic acid 8&apos;-hydroxylase 1 GN=CYP707A1 OS=Arabidopsis thaliana (Mouse-ear cress) PE=2 SV=1	cytochrome P450 family protein [Populus trichocarpa]
Potri.001G255100.v3.0	0	3.25363	up	--	--	Biological Process: carbohydrate metabolic process (GO:0005975);; Biological Process: defense response (GO:0006952);; Biological Process: response to biotic stimulus (GO:0009607);; Molecular Function: glucan endo-1,3-beta-D-glucosidase activity (GO:0042973);; Cellular Component: extracellular region part (GO:0044421);;	--	Glucan endo-1,3-beta-glucosidase {ECO:0000250|UniProtKB:Q03467} (Precursor) GN=VIT_06s0061g00120 OS=Vitis vinifera (Grape) PE=1 SV=2	3-glucanase family protein [Populus trichocarpa]
Potri.008G189400.v3.0	6.43175e-07	-1.13505	down	[M]	Cell wall/membrane/envelope biogenesis	Cellular Component: nucleus (GO:0005634);; Cellular Component: cytoplasm (GO:0005737);; Biological Process: polysaccharide metabolic process (GO:0005976);; Biological Process: galactose metabolic process (GO:0006012);; Biological Process: response to heat (GO:0009408);; Biological Process: response to high light intensity (GO:0009644);; Biological Process: response to salt stress (GO:0009651);; B…	--	Galactinol synthase 1 GN=GOLS1 OS=Ajuga reptans (Bugle) PE=1 SV=1	galactinol synthase family protein [Populus trichocarpa]
Potri.013G058700.v3.0	5.67556e-06	1.21995	up	--	--	Biological Process: spliceosomal complex assembly (GO:0000245);;	--	--	hypothetical protein POPTR_0013s05520g [Populus trichocarpa]
Potri.013G027000.v3.0	0	4.3394	up	[Q]	Secondary metabolites biosynthesis, transport and catabolism	Molecular Function: monooxygenase activity (GO:0004497);; Molecular Function: iron ion binding (GO:0005506);; Cellular Component: endoplasmic reticulum (GO:0005783);; Molecular Function: electron carrier activity (GO:0009055);; Biological Process: response to UV (GO:0009411);; Biological Process: anatomical structure morphogenesis (GO:0009653);; Biological Process: isoflavonoid biosynthetic proce…	--	Licodione synthase GN=CYP93B1 OS=Glycyrrhiza echinata (Licorice) PE=1 SV=2	cytochrome P450 family protein [Populus trichocarpa]
Potri.T040800.v3.0	1.56986e-12	2.50341	up	[S]	Function unknown	Molecular Function: protein kinase activity (GO:0004672);; Molecular Function: protein binding (GO:0005515);; Cellular Component: cytoplasm (GO:0005737);; Biological Process: defense response (GO:0006952);; Biological Process: immune response (GO:0006955);; Biological Process: pattern specification process (GO:0007389);; Biological Process: hormone-mediated signaling pathway (GO:0009755);; Biolog…	--	LRR receptor-like serine/threonine-protein kinase GSO2 (Precursor) GN=K23L20.3 OS=Arabidopsis thaliana (Mouse-ear cress) PE=2 SV=2	hypothetical protein POPTR_0003s02030g [Populus trichocarpa]
Potri.013G143700.v3.0	0	6.09437	up	[QR]	--	Cellular Component: nucleus (GO:0005634);; Cellular Component: cytoplasm (GO:0005737);; Cellular Component: plasma membrane (GO:0005886);; Cellular Component: plasmodesma (GO:0009506);; Biological Process: lignin biosynthetic process (GO:0009809);; Biological Process: alkaloid biosynthetic process (GO:0009821);; Molecular Function: luteolin O-methyltransferase activity (GO:0030744);; Molecular Fu…	--	(R,S)-reticuline 7-O-methyltransferase GN=PSOMT1 OS=Papaver somniferum (Opium poppy) PE=1 SV=1	unknown [Populus trichocarpa]
Potri.019G022000.v3.0	0.00935912	2.20177	up	--	--	Biological Process: lipid metabolic process (GO:0006629);; Biological Process: defense response (GO:0006952);; Molecular Function: S-adenosylmethionine-dependent methyltransferase activity (GO:0008757);; Biological Process: response to wounding (GO:0009611);; Biological Process: response to fungus (GO:0009620);; Biological Process: jasmonic acid biosynthetic process (GO:0009695);; Biological Proc…	--	Benzoate carboxyl methyltransferase GN=BAMT OS=Antirrhinum majus (Garden snapdragon) PE=1 SV=1	hypothetical protein POPTR_0019s03890g [Populus trichocarpa]
Potri.004G175000.v3.0	0.0088935	-1.30451	down	--	--	Molecular Function: ubiquitin-protein transferase activity (GO:0004842);; Molecular Function: ATP binding (GO:0005524);; Cellular Component: nucleus (GO:0005634);; Cellular Component: vacuole (GO:0005773);; Cellular Component: cytosol (GO:0005829);; Cellular Component: plasma membrane (GO:0005886);; Biological Process: postreplication repair (GO:0006301);; Biological Process: fatty acid beta-oxid…	--	Ubiquitin-conjugating enzyme E2 10 GN=K19E1.10 OS=Arabidopsis thaliana (Mouse-ear cress) PE=1 SV=1	ubiquitin conjugating-like enzyme family protein [Populus trichocarpa]
Potri.004G130600.v3.0	2.22045e-16	3.64918	up	--	--	--	--	Serine/threonine-protein kinase ATM GN=ATM OS=Arabidopsis thaliana (Mouse-ear cress) PE=2 SV=1	PWWP domain-containing family protein [Populus trichocarpa]
Potri.019G093900.v3.0	0	3.44219	up	--	--	Molecular Function: chitinase activity (GO:0004568);; Cellular Component: extracellular region (GO:0005576);; Cellular Component: cell wall (GO:0005618);; Biological Process: carbohydrate metabolic process (GO:0005975);; Biological Process: chitin catabolic process (GO:0006032);; Biological Process: defense response (GO:0006952);; Molecular Function: chitin binding (GO:0008061);; Biological Proce…	--	Endochitinase PR4 (Precursor) GN=CHI4 OS=Phaseolus vulgaris (Kidney bean) PE=2 SV=1	unknown [Populus trichocarpa]
Potri.009G092900.v3.0	0.00497795	1.04499	up	--	--	Biological Process: MAPK cascade (GO:0000165);; Biological Process: response to molecule of bacterial origin (GO:0002237);; Biological Process: respiratory burst involved in defense response (GO:0002679);; Cellular Component: nucleus (GO:0005634);; Biological Process: regulation of transcription, DNA-templated (GO:0006355);; Biological Process: protein targeting to membrane (GO:0006612);; Biologi…	K14487|0.0|pop:POPTR_821271|GH3-2	Probable indole-3-acetic acid-amido synthetase GH3.1 GN=GH3.1 OS=Arabidopsis thaliana (Mouse-ear cress) PE=2 SV=1	hypothetical protein POPTR_0009s09590g [Populus trichocarpa]
Potri.013G041700.v3.0	0	3.72943	up	--	--	Cellular Component: plant-type vacuole (GO:0000325);; Molecular Function: ribonuclease activity (GO:0004540);; Cellular Component: extracellular region (GO:0005576);; Cellular Component: cell wall (GO:0005618);; Biological Process: chitin catabolic process (GO:0006032);; Molecular Function: chitin binding (GO:0008061);; Molecular Function: endochitinase activity (GO:0008843);; Biological Process:…	--	Win-like protein (Precursor) GN=HEV1 OS=Hevea brasiliensis (Para rubber tree) PE=1 SV=2	class 4 pathogenesis-related family protein [Populus trichocarpa]
Potri.001G345300.v3.0	0.000932635	-1.10019	down	--	--	Biological Process: reproduction (GO:0000003);; Molecular Function: binding (GO:0005488);; Biological Process: organelle organization (GO:0006996);; Cellular Component: chloroplast (GO:0009507);; Cellular Component: intracellular organelle part (GO:0044446);; Biological Process: establishment of localization in cell (GO:0051649);;	--	Nuclear-pore anchor {ECO:0000303|PubMed:17513499, ECO:0000303|PubMed:21189294} OS=Arabidopsis thaliana (Mouse-ear cress) PE=1 SV=1	PREDICTED: microtubule-associated protein futsch-like isoform X3 [Populus euphratica]
Potri.019G005600.v3.0	2.22045e-16	3.43913	up	--	--	Cellular Component: cell wall (GO:0005618);; Cellular Component: nucleus (GO:0005634);; Biological Process: lipid metabolic process (GO:0006629);; Biological Process: epidermis development (GO:0008544);; Cellular Component: chloroplast thylakoid (GO:0009534);; Biological Process: response to external stimulus (GO:0009605);; Biological Process: response to salt stress (GO:0009651);; Biological Pro…	--	GDSL esterase/lipase At1g29670 (Precursor) GN=At1g29670 OS=Arabidopsis thaliana (Mouse-ear cress) PE=2 SV=1	hypothetical protein POPTR_0019s01980g [Populus trichocarpa]
Potri.006G062100.v3.0	0	3.92022	up	--	--	--	--	Egg cell-secreted protein 1.2 (Precursor) GN=EC1.2 OS=Arabidopsis thaliana (Mouse-ear cress) PE=2 SV=1	hypothetical protein POPTR_0006s06090g [Populus trichocarpa]
Potri.012G002800.v3.0	3.7992e-06	1.84292	up	[RTKL]	--	Biological Process: MAPK cascade (GO:0000165);; Biological Process: response to molecule of bacterial origin (GO:0002237);; Molecular Function: protein kinase activity (GO:0004672);; Cellular Component: extracellular region (GO:0005576);; Cellular Component: plasma membrane (GO:0005886);; Biological Process: regulation of transcription, DNA-templated (GO:0006355);; Biological Process: protein tar…	--	Glycerophosphodiester phosphodiesterase protein kinase domain-containing GDPDL2 {ECO:0000305} (Precursor) OS=Arabidopsis thaliana (Mouse-ear cress) PE=1 SV=1	hypothetical protein POPTR_0012s01750g [Populus trichocarpa]
Potri.007G111500.v3.0	0	4.12501	up	--	--	Molecular Function: endopeptidase inhibitor activity (GO:0004866);; Biological Process: proteolysis (GO:0006508);; Molecular Function: peptidase activity (GO:0008233);; Biological Process: negative regulation of endopeptidase activity (GO:0010951);;	--	Endogenous alpha-amylase/subtilisin inhibitor OS=Triticum aestivum (Wheat) PE=1 SV=1	PREDICTED: endogenous alpha-amylase/subtilisin inhibitor-like [Populus euphratica]
Potri.012G143600.v3.0	0.0057275	-1.18469	down	[IQR]	--	Molecular Function: calmodulin binding (GO:0005516);; Cellular Component: cytosol (GO:0005829);; Cellular Component: plasma membrane (GO:0005886);; Biological Process: polysaccharide metabolic process (GO:0005976);; Biological Process: sulfur compound metabolic process (GO:0006790);; Biological Process: phosphate-containing compound metabolic process (GO:0006796);; Biological Process: defense res…	--	Short-chain dehydrogenase TIC 32, chloroplastic GN=TIC32 OS=Pisum sativum (Garden pea) PE=1 SV=1	PREDICTED: short-chain dehydrogenase TIC 32, chloroplastic-like isoform X1 [Populus euphratica]
Potri.018G077400.v3.0	3.15621e-06	2.5542	up	[R]	General function prediction only	--	--	Ankyrin repeat-containing protein At5g02620 GN=At5g02620 OS=Arabidopsis thaliana (Mouse-ear cress) PE=1 SV=1	hypothetical protein POPTR_0018s06020g [Populus trichocarpa]
Potri.003G125000.v3.0	8.35665e-06	1.47633	up	--	--	--	--	--	hypothetical protein POPTR_0003s12500g [Populus trichocarpa]
Potri.015G113700.v3.0	0.00218884	1.13294	up	--	--	--	--	--	hypothetical protein POPTR_0088s00200g [Populus trichocarpa]
Potri.013G149500.v3.0	0.00126822	1.20406	up	[RTKL]	--	Molecular Function: protein kinase activity (GO:0004672);; Molecular Function: protein serine/threonine kinase activity (GO:0004674);; Molecular Function: binding (GO:0005488);; Molecular Function: ATP binding (GO:0005524);; Cellular Component: plasma membrane (GO:0005886);; Biological Process: protein phosphorylation (GO:0006468);; Biological Process: defense response (GO:0006952);; Biological P…	--	G-type lectin S-receptor-like serine/threonine-protein kinase At2g19130 (Precursor) GN=At2g19130 OS=Arabidopsis thaliana (Mouse-ear cress) PE=2 SV=1	PREDICTED: G-type lectin S-receptor-like serine/threonine-protein kinase At2g19130 [Populus euphratica]
Potri.015G039000.v3.0	7.83652e-09	-1.09918	down	[QR]	--	Biological Process: maltose metabolic process (GO:0000023);; Molecular Function: phosphoethanolamine N-methyltransferase activity (GO:0000234);; Cellular Component: cytoplasm (GO:0005737);; Cellular Component: cytosol (GO:0005829);; Biological Process: polyamine catabolic process (GO:0006598);; Biological Process: phosphatidylcholine biosynthetic process (GO:0006656);; Biological Process: steroid…	--	Phosphomethylethanolamine N-methyltransferase OS=Arabidopsis thaliana (Mouse-ear cress) PE=2 SV=2	hypothetical protein POPTR_0015s04540g [Populus trichocarpa]
Potri.015G085500.v3.0	0.000242397	4.51159	up	--	--	Molecular Function: magnesium ion binding (GO:0000287);; Cellular Component: cytoplasm (GO:0005737);; Biological Process: metabolic process (GO:0008152);; Molecular Function: terpene synthase activity (GO:0010333);; Biological Process: terpenoid biosynthetic process (GO:0016114);; Biological Process: geranyl diphosphate metabolic process (GO:0033383);; Molecular Function: germacradienol synthase …	--	Valencene synthase GN=ValCS OS=Vitis vinifera (Grape) PE=1 SV=1	hypothetical protein POPTR_0015s09710g [Populus trichocarpa]
Potri.003G088900.v3.0	0.00452471	1.03427	up	[RTKL]	--	Molecular Function: protein kinase activity (GO:0004672);; Molecular Function: protein serine/threonine kinase activity (GO:0004674);; Molecular Function: protein binding (GO:0005515);; Molecular Function: ATP binding (GO:0005524);; Cellular Component: nucleus (GO:0005634);; Cellular Component: vacuole (GO:0005773);; Biological Process: protein phosphorylation (GO:0006468);; Biological Process: N…	K14500|0.0|pop:POPTR_580104|hypothetical protein	Probable serine/threonine-protein kinase At4g35230 GN=At4g35230 OS=Arabidopsis thaliana (Mouse-ear cress) PE=1 SV=1	PREDICTED: probable serine/threonine-protein kinase At4g35230 [Populus euphratica]
Potri.006G262900.v3.0	9.21273e-09	1.72137	up	--	--	--	--	--	hypothetical protein POPTR_0006s27880g [Populus trichocarpa]
Potri.019G080600.v3.0	0	3.5164	up	--	--	Molecular Function: serine-type endopeptidase inhibitor activity (GO:0004867);; Biological Process: response to oxidative stress (GO:0006979);;	--	Proteinase inhibitor PSI-1.2 OS=Capsicum annuum (Bell pepper) PE=1 SV=1	hypothetical protein POPTR_0019s10980g [Populus trichocarpa]
Potri.007G084200.v3.0	9.07274e-13	1.58048	up	[Q]	Secondary metabolites biosynthesis, transport and catabolism	Biological Process: very long-chain fatty acid metabolic process (GO:0000038);; Molecular Function: binding (GO:0005488);; Molecular Function: iron ion binding (GO:0005506);; Cellular Component: endoplasmic reticulum (GO:0005783);; Molecular Function: electron carrier activity (GO:0009055);; Biological Process: response to bacterium (GO:0009617);; Biological Process: response to auxin (GO:0009733…	--	Cytochrome P450 CYP736A12 OS=Panax ginseng (Korean ginseng) PE=2 SV=1	hypothetical protein POPTR_0007s06310g [Populus trichocarpa]
Potri.012G138800.v3.0	1.18974e-11	4.00403	up	--	--	Cellular Component: nucleus (GO:0005634);; Cellular Component: endoplasmic reticulum (GO:0005783);; Biological Process: defense response (GO:0006952);; Biological Process: response to oxidative stress (GO:0006979);; Biological Process: response to wounding (GO:0009611);; Biological Process: response to gravity (GO:0009629);; Cellular Component: plant-type vacuole membrane (GO:0009705);; Biologica…	K00660|0.0|pop:POPTR_591584|CHSL2	Chalcone synthase GN=CHS OS=Vitis vinifera (Grape) PE=2 SV=1	hypothetical protein POPTR_0012s13440g [Populus trichocarpa]
Potri.006G188300.v3.0	0	4.1755	up	[G]	Carbohydrate transport and metabolism	Molecular Function: chitinase activity (GO:0004568);; Biological Process: carbohydrate metabolic process (GO:0005975);; Biological Process: chitin catabolic process (GO:0006032);;	K01183|0.0|pop:POPTR_717157|hypothetical protein	--	class V chitinase family protein [Populus trichocarpa]
Potri.012G085800.v3.0	1.50458e-05	-1.63738	down	--	--	--	--	--	hypothetical protein POPTR_0012s08780g [Populus trichocarpa]
Potri.012G131500.v3.0	2.23467e-05	1.00331	up	[O]	Posttranslational modification, protein turnover, chaperones	Molecular Function: serine-type endopeptidase activity (GO:0004252);; Biological Process: proteolysis (GO:0006508);; Biological Process: asymmetric cell division (GO:0008356);; Cellular Component: plant-type cell wall (GO:0009505);; Biological Process: response to external stimulus (GO:0009605);; Biological Process: response to auxin (GO:0009733);; Cellular Component: external side of plasma memb…	--	Subtilisin-like protease (Precursor) GN=At5g67360 OS=Arabidopsis thaliana (Mouse-ear cress) PE=1 SV=1	hypothetical protein POPTR_0012s14140g [Populus trichocarpa]
Potri.008G061800.v3.0	1.32117e-14	-1.62323	down	--	--	Biological Process: proteolysis (GO:0006508);; Molecular Function: peptidase activity (GO:0008233);;	--	Probable non-specific lipid-transfer protein 2 (Precursor) OS=Parietaria judaica (Pellitory-of-the-wall) PE=1 SV=1	protease inhibitor/seed storage/lipid transfer family protein [Populus trichocarpa]
Potri.001G221100.v3.0	0	5.47472	up	--	--	Biological Process: MAPK cascade (GO:0000165);; Biological Process: respiratory burst involved in defense response (GO:0002679);; Cellular Component: cell wall (GO:0005618);; Cellular Component: vacuole (GO:0005773);; Biological Process: protein targeting to membrane (GO:0006612);; Biological Process: membrane fusion (GO:0006944);; Biological Process: detection of biotic stimulus (GO:0009595);; B…	--	Thaumatin-like protein 1 (Precursor) GN=TL1 OS=Pyrus pyrifolia (Chinese pear) PE=1 SV=1	hypothetical protein POPTR_0001s22930g [Populus trichocarpa]
Potri.017G095600.v3.0	1.73813e-08	1.33322	up	[RTKL]	--	Molecular Function: protein kinase activity (GO:0004672);; Cellular Component: extracellular region (GO:0005576);; Biological Process: glycolytic process (GO:0006096);; Biological Process: water transport (GO:0006833);; Biological Process: hyperosmotic response (GO:0006972);; Biological Process: Golgi organization (GO:0007030);; Biological Process: meiotic nuclear division (GO:0007126);; Biologic…	--	Putative receptor-like protein kinase At5g39000 (Precursor) GN=At5g39000 OS=Arabidopsis thaliana (Mouse-ear cress) PE=3 SV=1	Pto-like kinase OGw family protein [Populus trichocarpa]
Potri.015G144100.v3.0	0.000883446	4.38635	up	--	--	Cellular Component: mitochondrion (GO:0005739);; Biological Process: post-embryonic development (GO:0009791);; Biological Process: cellular process (GO:0009987);; Biological Process: single-organism developmental process (GO:0044767);; Biological Process: reproductive structure development (GO:0048608);;	--	Pentatricopeptide repeat-containing protein At1g55630 GN=At1g55630 OS=Arabidopsis thaliana (Mouse-ear cress) PE=2 SV=1	PREDICTED: pentatricopeptide repeat-containing protein At1g55630-like [Populus euphratica]
Potri.007G122100.v3.0	0.00784732	-1.22604	down	--	--	Biological Process: respiratory burst involved in defense response (GO:0002679);; Molecular Function: peroxidase activity (GO:0004601);; Cellular Component: nucleus (GO:0005634);; Cellular Component: cytoplasm (GO:0005737);; Cellular Component: endoplasmic reticulum (GO:0005783);; Cellular Component: Golgi apparatus (GO:0005794);; Biological Process: protein targeting to membrane (GO:0006612);; B…	K00430|0.0|pop:POPTR_718485|hypothetical protein	Peroxidase 3 (Precursor) GN=YUP8H12.13 OS=Arabidopsis thaliana (Mouse-ear cress) PE=2 SV=1	peroxidase precursor family protein [Populus trichocarpa]
Potri.001G457000.v3.0	0	4.90973	up	[I]	Lipid transport and metabolism	Molecular Function: hydroxymethylglutaryl-CoA reductase (NADPH) activity (GO:0004420);; Cellular Component: nucleus (GO:0005634);; Cellular Component: endoplasmic reticulum membrane (GO:0005789);; Biological Process: isoprenoid biosynthetic process (GO:0008299);; Biological Process: coenzyme A metabolic process (GO:0015936);; Cellular Component: integral component of membrane (GO:0016021);; Biolo…	K00021|0.0|pop:POPTR_798252|hypothetical protein	3-hydroxy-3-methylglutaryl-coenzyme A reductase 1 GN=HMGR1 OS=Hevea brasiliensis (Para rubber tree) PE=2 SV=1	3-hydroxy-3-methylglutaryl coenzyme A reductase family protein [Populus trichocarpa]
Potri.005G054000.v3.0	0.00144988	3.60817	up	--	--	Cellular Component: plant-type vacuole (GO:0000325);; Molecular Function: ribonuclease activity (GO:0004540);; Molecular Function: chitinase activity (GO:0004568);; Cellular Component: extracellular region (GO:0005576);; Cellular Component: cell wall (GO:0005618);; Molecular Function: chitin binding (GO:0008061);; Biological Process: response to virus (GO:0009615);; Biological Process: plant-type…	--	Win-like protein (Precursor) GN=HEV1 OS=Hevea brasiliensis (Para rubber tree) PE=1 SV=2	PREDICTED: pathogenesis-related protein PR-4-like [Populus euphratica]
Potri.010G101100.v3.0	0.000158588	1.87834	up	[S]	Function unknown	Biological Process: polysaccharide biosynthetic process (GO:0000271);; Biological Process: response to molecule of bacterial origin (GO:0002237);; Molecular Function: transmembrane receptor protein serine/threonine kinase activity (GO:0004675);; Molecular Function: protein tyrosine kinase activity (GO:0004713);; Molecular Function: steroid binding (GO:0005496);; Molecular Function: ATP binding (G…	--	Serine/threonine-protein kinase BRI1-like 2 (Precursor) GN=F14H20.2 OS=Arabidopsis thaliana (Mouse-ear cress) PE=1 SV=1	leucine-rich repeat transmembrane protein kinase [Populus trichocarpa]
Potri.005G189600.v3.0	0.0047445	-1.25378	down	--	--	Cellular Component: mitochondrion (GO:0005739);; Biological Process: generation of precursor metabolites and energy (GO:0006091);; Biological Process: phosphate-containing compound metabolic process (GO:0006796);; Biological Process: iron ion transport (GO:0006826);; Biological Process: nucleotide transport (GO:0006862);; Biological Process: response to stress (GO:0006950);; Molecular Function: c…	--	Protein MITOFERRINLIKE 1, chloroplastic (Precursor) GN=MFL1 OS=Arabidopsis thaliana (Mouse-ear cress) PE=2 SV=1	mitochondrial substrate carrier family protein [Populus trichocarpa]
Potri.016G013000.v3.0	1.11022e-16	-1.49332	down	[G]	Carbohydrate transport and metabolism	Molecular Function: protein binding (GO:0005515);; Cellular Component: microtubule (GO:0005874);; Cellular Component: plasma membrane (GO:0005886);; Biological Process: transport (GO:0006810);; Biological Process: response to bacterium (GO:0009617);; Biological Process: response to salt stress (GO:0009651);; Biological Process: unidimensional cell growth (GO:0009826);; Biological Process: regulat…	--	Major latex allergen Hev b 5 OS=Hevea brasiliensis (Para rubber tree) PE=1 SV=3	hypothetical protein POPTR_0016s01450g [Populus trichocarpa]
Potri.016G019700.v3.0	0.00984378	-2.57192	down	--	--	Cellular Component: plasma membrane (GO:0005886);;	--	--	hypothetical protein POPTR_0016s02090g [Populus trichocarpa]
Potri.013G041300.v3.0	5.25045e-06	-1.25228	down	--	--	Molecular Function: sequence-specific DNA binding transcription factor activity (GO:0003700);; Molecular Function: protein binding (GO:0005515);; Cellular Component: nucleus (GO:0005634);; Biological Process: transcription, DNA-templated (GO:0006351);; Biological Process: regulation of transcription, DNA-templated (GO:0006355);; Biological Process: regulation of translation (GO:0006417);; Biologi…	--	Auxin-induced protein 22E GN=AUX22E OS=Vigna radiata var. radiata (Mung bean) PE=2 SV=1	auxin-induced protein IAA4 [Populus trichocarpa]
Potri.T019800.v3.0	0	3.4328	up	--	--	--	--	--	hypothetical protein POPTR_0004s18960g [Populus trichocarpa]
Potri.T063100.v3.0	1.9958e-05	2.45301	up	[G]	Carbohydrate transport and metabolism	Molecular Function: magnesium ion binding (GO:0000287);; Molecular Function: monooxygenase activity (GO:0004497);; Cellular Component: chloroplast (GO:0009507);; Biological Process: photorespiration (GO:0009853);; Molecular Function: ribulose-bisphosphate carboxylase activity (GO:0016984);; Biological Process: reductive pentose-phosphate cycle (GO:0019253);; Biological Process: oxidation-reductio…	--	Ribulose bisphosphate carboxylase large chain (Fragment) GN=rbcL OS=Nelumbo lutea (American lotus) PE=3 SV=1	ribulose-1,5-bisphosphate carboxylase/oxygenase large subunit, partial (chloroplast) [Asparagus officinalis subsp. prostratus]
Potri.018G107400.v3.0	0.00397003	1.62752	up	--	--	Biological Process: regionalization (GO:0003002);; Molecular Function: protein serine/threonine kinase activity (GO:0004674);; Molecular Function: transmembrane receptor protein tyrosine kinase activity (GO:0004714);; Molecular Function: phosphoprotein phosphatase activity (GO:0004721);; Molecular Function: transmembrane signaling receptor activity (GO:0004888);; Molecular Function: ATP binding (…	--	Probable LRR receptor-like serine/threonine-protein kinase At2g24230 (Precursor) GN=At2g24230 OS=Arabidopsis thaliana (Mouse-ear cress) PE=2 SV=1	leucine-rich repeat transmembrane protein kinase [Populus trichocarpa]
Potri.007G135800.v3.0	1.81069e-06	1.25332	up	[O]	Posttranslational modification, protein turnover, chaperones	Biological Process: protein folding (GO:0006457);; Biological Process: response to stress (GO:0006950);; Cellular Component: cell part (GO:0044464);; Molecular Function: unfolded protein binding (GO:0051082);;	--	Chaperone protein dnaJ 3 (Precursor) GN=F26G5.60 OS=Arabidopsis thaliana (Mouse-ear cress) PE=1 SV=2	hypothetical protein POPTR_0007s01310g [Populus trichocarpa]
Potri.005G117500.v3.0	0	2.56666	up	[Q]	Secondary metabolites biosynthesis, transport and catabolism	Biological Process: very long-chain fatty acid metabolic process (GO:0000038);; Molecular Function: binding (GO:0005488);; Molecular Function: iron ion binding (GO:0005506);; Cellular Component: endoplasmic reticulum (GO:0005783);; Cellular Component: Golgi apparatus (GO:0005794);; Biological Process: intra-Golgi vesicle-mediated transport (GO:0006891);; Biological Process: membrane fusion (GO:00…	K09755|0.0|pop:POPTR_836596|CAld5H/F5H1, CYP84A10	Cytochrome P450 84A1 GN=F23E13.110 OS=Arabidopsis thaliana (Mouse-ear cress) PE=1 SV=1	cytochrome P450 family protein [Populus trichocarpa]
Potri.004G055900.v3.0	1.46807e-06	-4.92581	down	--	--	Molecular Function: cysteine-type endopeptidase activity (GO:0004197);; Molecular Function: phospholipase A2 activity (GO:0004623);; Molecular Function: protein binding (GO:0005515);; Cellular Component: nucleus (GO:0005634);; Cellular Component: cytosol (GO:0005829);; Biological Process: glycolytic process (GO:0006096);; Biological Process: proteolysis (GO:0006508);; Biological Process: water tr…	--	Senescence-specific cysteine protease SAG12 {ECO:0000305} (Precursor) OS=Arabidopsis thaliana (Mouse-ear cress) PE=1 SV=1	hypothetical protein POPTR_0004s05510g [Populus trichocarpa]
Potri.013G137700.v3.0	0	-3.69385	down	[C]	Energy production and conversion	Biological Process: MAPK cascade (GO:0000165);; Biological Process: response to reactive oxygen species (GO:0000302);; Cellular Component: mitochondrial proton-transporting ATP synthase, catalytic core (GO:0005754);; Biological Process: pentose-phosphate shunt (GO:0006098);; Biological Process: DNA-templated transcription, elongation (GO:0006354);; Biological Process: rRNA processing (GO:0006364)…	K02110|1e-49|vvi:4025116|atpH	ATP synthase subunit c, chloroplastic {ECO:0000255|HAMAP-Rule:MF_01396} OS=Vitis vinifera (Grape) PE=3 SV=1	ATP synthase CF0 C subunit [Nicotiana tabacum]
Potri.019G009200.v3.0	3.33067e-16	2.9529	up	--	--	Biological Process: very long-chain fatty acid metabolic process (GO:0000038);; Cellular Component: extracellular space (GO:0005615);; Cellular Component: cell wall (GO:0005618);; Cellular Component: nucleus (GO:0005634);; Biological Process: lipid metabolic process (GO:0006629);; Biological Process: water transport (GO:0006833);; Cellular Component: chloroplast thylakoid (GO:0009534);; Biologica…	--	GDSL esterase/lipase At1g29670 (Precursor) GN=At1g29670 OS=Arabidopsis thaliana (Mouse-ear cress) PE=2 SV=1	unknown [Populus trichocarpa]
Potri.005G188300.v3.0	1.5215e-07	2.20826	up	--	--	--	--	Pathogen-related protein OS=Hordeum vulgare (Barley) PE=2 SV=2	hypothetical protein POPTR_0005s21070g [Populus trichocarpa]
Potri.014G096200.v3.0	0.00202045	1.42984	up	--	--	Biological Process: transition metal ion transport (GO:0000041);; Biological Process: immune effector process (GO:0002252);; Molecular Function: DNA binding (GO:0003677);; Molecular Function: sequence-specific DNA binding transcription factor activity (GO:0003700);; Molecular Function: protein binding (GO:0005515);; Cellular Component: nucleus (GO:0005634);; Biological Process: regulation of tran…	--	Probable WRKY transcription factor 53 GN=WRKY53 OS=Arabidopsis thaliana (Mouse-ear cress) PE=1 SV=1	hypothetical protein POPTR_0014s09190g [Populus trichocarpa]
Potri.001G227400.v3.0	5.13478e-13	1.83995	up	[G]	Carbohydrate transport and metabolism	Molecular Function: glucan exo-1,3-beta-glucosidase activity (GO:0004338);; Molecular Function: beta-galactosidase activity (GO:0004565);; Cellular Component: extracellular region (GO:0005576);; Cellular Component: mitochondrion (GO:0005739);; Cellular Component: Golgi apparatus (GO:0005794);; Cellular Component: cytosol (GO:0005829);; Biological Process: carbohydrate metabolic process (GO:000597…	--	Vicianin hydrolase {ECO:0000312|EMBL:ABD03937.1} (Precursor; Fragment) OS=Vicia sativa subsp. nigra (Common vetch) PE=1 SV=1	hypothetical protein POPTR_0001s23460g [Populus trichocarpa]
Potri.015G059600.v3.0	0.00128277	1.08292	up	[V]	Defense mechanisms	Biological Process: response to reactive oxygen species (GO:0000302);; Cellular Component: plant-type vacuole (GO:0000325);; Biological Process: cell morphogenesis (GO:0000902);; Molecular Function: protein binding (GO:0005515);; Molecular Function: ATP binding (GO:0005524);; Cellular Component: vacuolar membrane (GO:0005774);; Cellular Component: plasma membrane (GO:0005886);; Biological Process…	--	ABC transporter B family member 25 GN=OSJNBb0081K01.19 OS=Oryza sativa subsp. japonica (Rice) PE=2 SV=1	hypothetical protein POPTR_0015s07050g [Populus trichocarpa]
Potri.019G008300.v3.0	0	4.76419	up	--	--	Biological Process: very long-chain fatty acid metabolic process (GO:0000038);; Molecular Function: carboxylic ester hydrolase activity (GO:0004091);; Cellular Component: extracellular space (GO:0005615);; Cellular Component: cell wall (GO:0005618);; Cellular Component: nucleus (GO:0005634);; Biological Process: lipid metabolic process (GO:0006629);; Biological Process: water transport (GO:000683…	--	GDSL esterase/lipase At1g29670 (Precursor) GN=At1g29670 OS=Arabidopsis thaliana (Mouse-ear cress) PE=2 SV=1	hypothetical protein POPTR_0073s00250g [Populus trichocarpa]
Potri.017G138800.v3.0	0.00716056	-1.83246	down	[O]	Posttranslational modification, protein turnover, chaperones	Biological Process: response to hypoxia (GO:0001666);; Molecular Function: glutathione transferase activity (GO:0004364);; Molecular Function: glutathione peroxidase activity (GO:0004602);; Molecular Function: copper ion binding (GO:0005507);; Cellular Component: nucleus (GO:0005634);; Cellular Component: cytosol (GO:0005829);; Cellular Component: plasma membrane (GO:0005886);; Biological Process…	K00799|1e-156|pop:POPTR_678517|hypothetical protein	Glutathione S-transferase F12 GN=MKP11.22 OS=Arabidopsis thaliana (Mouse-ear cress) PE=1 SV=1	putative glutathione S-transferase family protein [Populus trichocarpa]
Potri.001G114000.v3.0	4.05541e-05	-1.10957	down	--	--	Molecular Function: ATP binding (GO:0005524);; Cellular Component: cell wall (GO:0005618);; Cellular Component: nuclear envelope (GO:0005635);; Cellular Component: mitochondrion (GO:0005739);; Cellular Component: vacuolar membrane (GO:0005774);; Cellular Component: Golgi apparatus (GO:0005794);; Cellular Component: cytosol (GO:0005829);; Cellular Component: plasma membrane (GO:0005886);; Biologic…	--	Growth-regulating factor 10 OS=Oryza sativa subsp. japonica (Rice) PE=2 SV=1	hypothetical protein POPTR_0001s08310g [Populus trichocarpa]
Potri.001G202100.v3.0	1.43697e-11	1.45274	up	[S]	Function unknown	Biological Process: response to molecule of bacterial origin (GO:0002237);; Molecular Function: protein kinase activity (GO:0004672);; Molecular Function: protein binding (GO:0005515);; Cellular Component: mitochondrion (GO:0005739);; Biological Process: asymmetric cell division (GO:0008356);; Biological Process: pollen development (GO:0009555);; Biological Process: response to fungus (GO:0009620…	--	Protein TOO MANY MOUTHS (Precursor) GN=F18B13.16 OS=Arabidopsis thaliana (Mouse-ear cress) PE=1 SV=1	PREDICTED: protein TOO MANY MOUTHS [Populus euphratica]
Potri.004G161400.v3.0	4.28546e-14	1.81179	up	[O]	Posttranslational modification, protein turnover, chaperones	Molecular Function: serine-type endopeptidase activity (GO:0004252);; Biological Process: proteolysis (GO:0006508);; Cellular Component: plant-type cell wall (GO:0009505);; Biological Process: detection of external stimulus (GO:0009581);; Biological Process: detection of biotic stimulus (GO:0009595);; Biological Process: response to auxin (GO:0009733);; Cellular Component: external side of plasma…	--	Subtilisin-like protease SBT3.5 {ECO:0000303|PubMed:16193095} (Precursor) OS=Arabidopsis thaliana (Mouse-ear cress) PE=1 SV=1	hypothetical protein POPTR_0004s16850g [Populus trichocarpa]
Potri.006G232400.v3.0	2.46136e-13	2.21207	up	--	--	Molecular Function: aspartic-type endopeptidase activity (GO:0004190);; Cellular Component: extracellular region (GO:0005576);; Biological Process: proteolysis (GO:0006508);; Biological Process: cellular aromatic compound metabolic process (GO:0006725);; Biological Process: defense response (GO:0006952);; Biological Process: response to abiotic stimulus (GO:0009628);; Biological Process: response…	--	Protein ASPARTIC PROTEASE IN GUARD CELL 2 (Precursor) GN=ASPG2 OS=Arabidopsis thaliana (Mouse-ear cress) PE=2 SV=1	nucleoid DNA-binding family protein [Populus trichocarpa]
Potri.001G260200.v3.0	0	2.7521	up	--	--	Biological Process: cell morphogenesis involved in differentiation (GO:0000904);; Cellular Component: plant-type cell wall (GO:0009505);; Biological Process: unidimensional cell growth (GO:0009826);; Biological Process: trichoblast differentiation (GO:0010054);;	--	Pollen-specific leucine-rich repeat extensin-like protein 1 (Precursor) GN=PEX1 OS=Arabidopsis thaliana (Mouse-ear cress) PE=2 SV=1	hypothetical protein POPTR_0001s26720g [Populus trichocarpa]
Potri.006G014300.v3.0	1.86499e-07	1.23863	up	[RTKL]	--	Biological Process: response to reactive oxygen species (GO:0000302);; Molecular Function: protein serine/threonine kinase activity (GO:0004674);; Biological Process: protein phosphorylation (GO:0006468);; Biological Process: signal transduction (GO:0007165);; Biological Process: response to abiotic stimulus (GO:0009628);; Biological Process: response to hormone (GO:0009725);; Biological Process:…	--	Probable LRR receptor-like serine/threonine-protein kinase At1g53430 (Precursor) GN=At1g53430 OS=Arabidopsis thaliana (Mouse-ear cress) PE=1 SV=1	PREDICTED: probable LRR receptor-like serine/threonine-protein kinase At1g53430 isoform X2 [Populus euphratica]
Potri.005G064400.v3.0	0	4.47318	up	--	--	Molecular Function: monooxygenase activity (GO:0004497);; Molecular Function: protein binding (GO:0005515);; Cellular Component: endoplasmic reticulum (GO:0005783);; Biological Process: response to stress (GO:0006950);; Cellular Component: chloroplast (GO:0009507);; Biological Process: response to hormone (GO:0009725);; Biological Process: post-embryonic development (GO:0009791);; Biological Proc…	--	Alkane hydroxylase MAH1 {ECO:0000303|PubMed:17905869} OS=Arabidopsis thaliana (Mouse-ear cress) PE=2 SV=1	hypothetical protein POPTR_0005s06540g [Populus trichocarpa]
Potri.019G093800.v3.0	5.88418e-15	3.34342	up	--	--	Biological Process: polysaccharide catabolic process (GO:0000272);; Molecular Function: chitinase activity (GO:0004568);; Cellular Component: extracellular region (GO:0005576);; Cellular Component: cell wall (GO:0005618);; Biological Process: carbohydrate metabolic process (GO:0005975);; Biological Process: chitin catabolic process (GO:0006032);; Biological Process: defense response (GO:0006952);…	--	Endochitinase PR4 (Precursor) GN=CHI4 OS=Phaseolus vulgaris (Kidney bean) PE=2 SV=1	hypothetical protein POPTR_0019s12360g [Populus trichocarpa]
Potri.010G153600.v3.0	0.00618494	-1.50385	down	[V]	Defense mechanisms	Biological Process: transition metal ion transport (GO:0000041);; Biological Process: MAPK cascade (GO:0000165);; Molecular Function: ATP binding (GO:0005524);; Cellular Component: nucleus (GO:0005634);; Cellular Component: plasma membrane (GO:0005886);; Biological Process: ATP catabolic process (GO:0006200);; Biological Process: protein targeting to membrane (GO:0006612);; Biological Process: dr…	--	Pleiotropic drug resistance protein 3 GN=PDR3 OS=Nicotiana tabacum (Common tobacco) PE=2 SV=1	PREDICTED: pleiotropic drug resistance protein 3-like isoform X2 [Populus euphratica]
Potri.005G131900.v3.0	2.22362e-07	-5.05488	down	--	--	--	--	--	PREDICTED: uncharacterized protein LOC105111045 [Populus euphratica]
Potri.001G388900.v3.0	5.94787e-06	1.02171	up	--	--	Molecular Function: catechol oxidase activity (GO:0004097);; Molecular Function: copper ion binding (GO:0005507);; Cellular Component: vacuolar lumen (GO:0005775);; Cellular Component: plastid (GO:0009536);; Molecular Function: aureusidin synthase activity (GO:0033793);; Biological Process: pigment biosynthetic process (GO:0046148);; Molecular Function: metal ion binding (GO:0046872);; Molecular …	--	Polyphenol oxidase, chloroplastic (Precursor) OS=Malus domestica (Apple) PE=2 SV=1	hypothetical protein POPTR_0001s39950g [Populus trichocarpa]
Potri.013G139900.v3.0	8.44601e-09	1.01129	up	--	--	--	--	--	hypothetical protein JCGZ_00471 [Jatropha curcas]
Potri.008G194100.v3.0	1.47116e-12	-1.65288	down	[OC]	--	Biological Process: nuclear division (GO:0000280);; Cellular Component: cell wall (GO:0005618);; Cellular Component: mitochondrion (GO:0005739);; Cellular Component: vacuole (GO:0005773);; Cellular Component: Golgi apparatus (GO:0005794);; Cellular Component: cytosol (GO:0005829);; Cellular Component: plasma membrane (GO:0005886);; Biological Process: protein folding (GO:0006457);; Biological Pro…	--	Thioredoxin H7 GN=TRX7 OS=Arabidopsis thaliana (Mouse-ear cress) PE=2 SV=1	hypothetical protein POPTR_0008s19870g [Populus trichocarpa]
Potri.007G003000.v3.0	0.000183233	-1.55395	down	[GEPR]	--	Molecular Function: sugar:proton symporter activity (GO:0005351);; Cellular Component: plasma membrane (GO:0005886);; Biological Process: protein targeting to membrane (GO:0006612);; Biological Process: amino acid transport (GO:0006865);; Biological Process: ethylene biosynthetic process (GO:0009693);; Biological Process: plant-type cell wall modification (GO:0009827);; Biological Process: pollen…	--	Organic cation/carnitine transporter 7 GN=MGH6.16 OS=Arabidopsis thaliana (Mouse-ear cress) PE=2 SV=1	transporter-related family protein [Populus trichocarpa]
Potri.003G212000.v3.0	0	2.79399	up	[RTKL]	--	Molecular Function: protein kinase activity (GO:0004672);; Molecular Function: binding (GO:0005488);; Biological Process: cellular protein modification process (GO:0006464);; Biological Process: response to stress (GO:0006950);; Cellular Component: membrane (GO:0016020);; Biological Process: phosphorylation (GO:0016310);; Biological Process: single-organism cellular process (GO:0044763);;	--	G-type lectin S-receptor-like serine/threonine-protein kinase RLK1 (Precursor) GN=RLK1 OS=Arabidopsis thaliana (Mouse-ear cress) PE=2 SV=2	hypothetical protein POPTR_0003s21900g [Populus trichocarpa]
xiaoheiyang_newGene_139	0.000476689	-1.52196	down	--	--	Molecular Function: protein kinase activity (GO:0004672);; Molecular Function: binding (GO:0005488);; Cellular Component: nucleus (GO:0005634);; Cellular Component: plasma membrane (GO:0005886);; Biological Process: protein phosphorylation (GO:0006468);; Biological Process: response to stress (GO:0006950);; Biological Process: pyrimidine ribonucleotide biosynthetic process (GO:0009220);; Biologic…	--	Formin-like protein 20 GN=MBK20.20/MBK20.21 OS=Arabidopsis thaliana (Mouse-ear cress) PE=2 SV=3	hypothetical protein POPTR_0004s15100g [Populus trichocarpa]
Potri.006G129700.v3.0	0.00323697	4.24921	up	--	--	Biological Process: MAPK cascade (GO:0000165);; Molecular Function: calmodulin binding (GO:0005516);; Cellular Component: nucleus (GO:0005634);; Cellular Component: Golgi apparatus (GO:0005794);; Cellular Component: plasma membrane (GO:0005886);; Biological Process: protein targeting to membrane (GO:0006612);; Cellular Component: plasmodesma (GO:0009506);; Biological Process: detection of biotic …	--	MLO-like protein 3 GN=MLO3 OS=Arabidopsis thaliana (Mouse-ear cress) PE=2 SV=1	hypothetical protein POPTR_0006s13170g [Populus trichocarpa]
Potri.005G053800.v3.0	0.00254293	-1.04956	down	--	--	Molecular Function: sequence-specific DNA binding transcription factor activity (GO:0003700);; Molecular Function: acid phosphatase activity (GO:0003993);; Molecular Function: protein binding (GO:0005515);; Cellular Component: nucleus (GO:0005634);; Cellular Component: mitochondrion (GO:0005739);; Cellular Component: endosome (GO:0005768);; Cellular Component: Golgi apparatus (GO:0005794);; Cellu…	--	Auxin-induced protein 22B GN=AUX22B OS=Vigna radiata var. radiata (Mung bean) PE=2 SV=1	auxin-induced protein IAA4 [Populus trichocarpa]
Potri.005G174300.v3.0	0.00323697	-4.24921	down	--	--	Molecular Function: RNA binding transcription antitermination factor activity (GO:0001072);; Molecular Function: double-stranded DNA binding (GO:0003690);; Molecular Function: single-stranded DNA binding (GO:0003697);; Molecular Function: mRNA binding (GO:0003729);; Molecular Function: copper ion binding (GO:0005507);; Molecular Function: ATP binding (GO:0005524);; Cellular Component: nucleolus (…	--	Glycine-rich protein 2 GN=GRP-2 OS=Nicotiana sylvestris (Wood tobacco) PE=2 SV=1	hypothetical protein POPTR_0005s15990g [Populus trichocarpa]
Potri.009G130400.v3.0	6.3293e-05	1.16605	up	[J]	Translation, ribosomal structure and biogenesis	Molecular Function: amidase activity (GO:0004040);; Molecular Function: binding (GO:0005488);; Cellular Component: vacuole (GO:0005773);; Biological Process: anion transport (GO:0006820);; Biological Process: defense response (GO:0006952);; Cellular Component: plastid envelope (GO:0009526);; Biological Process: protein transport (GO:0015031);; Biological Process: cellular component organization (…	--	Glutamyl-tRNA(Gln) amidotransferase subunit A, chloroplastic/mitochondrial {ECO:0000255|HAMAP-Rule:MF_03150} (Precursor) OS=Oryza sativa subsp. indica (Rice) PE=3 SV=1	hypothetical protein POPTR_0009s13290g [Populus trichocarpa]
Potri.007G019300.v3.0	1.88343e-06	2.31744	up	--	--	Biological Process: transition metal ion transport (GO:0000041);; Biological Process: defense response to nematode (GO:0002215);; Molecular Function: peroxidase activity (GO:0004601);; Cellular Component: extracellular region (GO:0005576);; Cellular Component: cell wall (GO:0005618);; Cellular Component: vacuolar membrane (GO:0005774);; Cellular Component: Golgi apparatus (GO:0005794);; Biologica…	K00430|0.0|pop:POPTR_719600|hypothetical protein	Peroxidase 72 (Precursor) OS=Arabidopsis thaliana (Mouse-ear cress) PE=1 SV=1	Peroxidase 49 precursor family protein [Populus trichocarpa]
Potri.T131500.v3.0	0	2.92547	up	[S]	Function unknown	Biological Process: MAPK cascade (GO:0000165);; Cellular Component: extracellular region (GO:0005576);; Cellular Component: cell wall (GO:0005618);; Biological Process: protein targeting to membrane (GO:0006612);; Biological Process: response to water deprivation (GO:0009414);; Biological Process: detection of biotic stimulus (GO:0009595);; Biological Process: salicylic acid biosynthetic process …	--	Basic form of pathogenesis-related protein 1 (Precursor) OS=Nicotiana tabacum (Common tobacco) PE=3 SV=1	Pathogenesis-related family protein [Populus trichocarpa]
Potri.015G099500.v3.0	9.21953e-10	-1.1172	down	--	--	Cellular Component: chromatin (GO:0000785);; Molecular Function: protein binding (GO:0005515);; Cellular Component: nucleus (GO:0005634);; Cellular Component: plasma membrane (GO:0005886);; Biological Process: DNA metabolic process (GO:0006259);; Biological Process: regulation of transcription, DNA-templated (GO:0006355);; Cellular Component: plasmodesma (GO:0009506);; Cellular Component: chlorop…	--	Nuclear pore complex protein NUP62 {ECO:0000303|PubMed:21189294} OS=Arabidopsis thaliana (Mouse-ear cress) PE=1 SV=1	PREDICTED: neurofilament medium polypeptide [Populus euphratica]
Potri.001G299500.v3.0	0	2.75854	up	--	--	--	--	Basic secretory protease {ECO:0000303|PubMed:22773449} (Fragments) OS=Boswellia serrata (Indian frankincense) PE=1 SV=1	plant basic secretory family protein [Populus trichocarpa]
Potri.002G155600.v3.0	0.00411064	2.18083	up	--	--	Molecular Function: phospholipid binding (GO:0005543);; Biological Process: protein targeting (GO:0006605);; Biological Process: multicellular organismal development (GO:0007275);; Cellular Component: membrane (GO:0016020);; Biological Process: cellular component organization (GO:0016043);; Cellular Component: intracellular membrane-bounded organelle (GO:0043231);; Biological Process: primary met…	--	C2 domain-containing protein At1g63220 GN=At1g63220 OS=Arabidopsis thaliana (Mouse-ear cress) PE=1 SV=1	C2 domain-containing family protein [Populus trichocarpa]
Potri.019G009300.v3.0	0.00016552	3.11198	up	--	--	Cellular Component: cell wall (GO:0005618);; Cellular Component: nucleus (GO:0005634);; Biological Process: lipid metabolic process (GO:0006629);; Biological Process: response to stress (GO:0006950);; Biological Process: epidermis development (GO:0008544);; Cellular Component: chloroplast thylakoid (GO:0009534);; Biological Process: response to abiotic stimulus (GO:0009628);; Biological Process: …	--	GDSL esterase/lipase At1g29670 (Precursor) GN=At1g29670 OS=Arabidopsis thaliana (Mouse-ear cress) PE=2 SV=1	hypothetical protein POPTR_0053s00270g [Populus trichocarpa]
Potri.014G025200.v3.0	3.10264e-05	-3.02188	down	--	--	Biological Process: respiratory burst involved in defense response (GO:0002679);; Molecular Function: DNA binding (GO:0003677);; Molecular Function: sequence-specific DNA binding transcription factor activity (GO:0003700);; Cellular Component: nucleus (GO:0005634);; Cellular Component: nucleolus (GO:0005730);; Biological Process: regulation of transcription, DNA-templated (GO:0006355);; Biologica…	--	Ethylene-responsive transcription factor RAP2-1 GN=F2G19.32 OS=Arabidopsis thaliana (Mouse-ear cress) PE=2 SV=1	dehydration responsive element binding family protein [Populus trichocarpa]
Potri.005G132200.v3.0	5.55112e-16	-6.01197	down	--	--	Molecular Function: protein binding (GO:0005515);; Biological Process: protein targeting to membrane (GO:0006612);; Biological Process: water transport (GO:0006833);; Biological Process: response to wounding (GO:0009611);; Biological Process: response to fungus (GO:0009620);; Biological Process: response to salt stress (GO:0009651);; Biological Process: jasmonic acid metabolic process (GO:0009694…	--	Salicylic acid-binding protein 2 GN=SABP2 OS=Nicotiana tabacum (Common tobacco) PE=1 SV=1	Chain A family protein [Populus trichocarpa]
Potri.012G035800.v3.0	0.00323697	-4.24921	down	--	--	Cellular Component: cytosol (GO:0005829);; Biological Process: ion transport (GO:0006811);; Biological Process: response to toxic substance (GO:0009636);; Biological Process: response to salt stress (GO:0009651);; Biological Process: phenylpropanoid metabolic process (GO:0009698);; Biological Process: flavonoid biosynthetic process (GO:0009813);; Molecular Function: transferase activity (GO:00167…	--	Anthocyanidin 5,3-O-glucosyltransferase GN=RhGT1 OS=Rosa hybrid cultivar PE=2 SV=1	hypothetical protein POPTR_0012s00960g [Populus trichocarpa]
Potri.002G223100.v3.0	0	-2.53285	down	--	--	Cellular Component: nucleus (GO:0005634);;	--	Fruit protein pKIWI501 GN=pKIWI501 OS=Actinidia deliciosa (Kiwi) PE=2 SV=1	hypothetical protein POPTR_0002s22040g [Populus trichocarpa]
Potri.004G088700.v3.0	4.47633e-06	1.34868	up	[O]	Posttranslational modification, protein turnover, chaperones	Molecular Function: serine-type endopeptidase activity (GO:0004252);; Cellular Component: nucleus (GO:0005634);; Cellular Component: cytosol (GO:0005829);; Biological Process: protein glycosylation (GO:0006486);; Biological Process: proteolysis (GO:0006508);; Molecular Function: serine-type peptidase activity (GO:0008236);; Cellular Component: chloroplast (GO:0009507);; Biological Process: photoi…	--	Protease Do-like 7 GN=DEGP7 OS=Arabidopsis thaliana (Mouse-ear cress) PE=2 SV=1	DegP protease family protein [Populus trichocarpa]
Potri.011G021000.v3.0	7.02789e-07	-1.17827	down	--	--	Molecular Function: phosphoprotein phosphatase activity (GO:0004721);; Molecular Function: protein binding (GO:0005515);; Cellular Component: nuclear envelope (GO:0005635);; Cellular Component: cytosol (GO:0005829);; Biological Process: protein targeting (GO:0006605);; Biological Process: anion transport (GO:0006820);; Biological Process: response to stress (GO:0006950);; Biological Process: resp…	--	TPR repeat-containing thioredoxin TTL4 GN=TTL4 OS=Arabidopsis thaliana (Mouse-ear cress) PE=2 SV=1	putative cytoskeletal protein mRNA [Populus trichocarpa]
Potri.T127200.v3.0	0	3.05179	up	[Q]	Secondary metabolites biosynthesis, transport and catabolism	Molecular Function: monooxygenase activity (GO:0004497);; Molecular Function: binding (GO:0005488);; Cellular Component: membrane (GO:0016020);; Molecular Function: oxidoreductase activity, acting on paired donors, with incorporation or reduction of molecular oxygen (GO:0016705);; Molecular Function: metal ion binding (GO:0046872);;	--	Cytochrome P450 71D9 GN=CYP71D9 OS=Glycine max (Soybean) PE=2 SV=1	hypothetical protein POPTR_0011s13430g [Populus trichocarpa]
Potri.007G126600.v3.0	0.00015462	1.91433	up	[O]	Posttranslational modification, protein turnover, chaperones	Molecular Function: glutathione peroxidase activity (GO:0004602);; Molecular Function: protein binding (GO:0005515);; Cellular Component: nucleus (GO:0005634);; Cellular Component: mitochondrion (GO:0005739);; Cellular Component: endosome (GO:0005768);; Cellular Component: endoplasmic reticulum (GO:0005783);; Cellular Component: Golgi apparatus (GO:0005794);; Cellular Component: trans-Golgi netwo…	K00432|1e-121|pop:POPTR_718377|PtrcGpx2_1	Probable glutathione peroxidase 2 GN=GPX2 OS=Arabidopsis thaliana (Mouse-ear cress) PE=1 SV=1	PREDICTED: probable glutathione peroxidase 2 [Populus euphratica]
Potri.008G021000.v3.0	0.00037396	1.01663	up	[R]	General function prediction only	Molecular Function: hydrolase activity (GO:0016787);;	--	--	hypothetical protein POPTR_0008s02190g [Populus trichocarpa]
Potri.005G103200.v3.0	0.00017401	2.60954	up	--	--	Biological Process: MAPK cascade (GO:0000165);; Biological Process: response to hypoxia (GO:0001666);; Molecular Function: DNA binding (GO:0003677);; Molecular Function: sequence-specific DNA binding transcription factor activity (GO:0003700);; Cellular Component: nucleus (GO:0005634);; Biological Process: trehalose biosynthetic process (GO:0005992);; Biological Process: regulation of transcripti…	--	Putative NAC domain-containing protein 94 GN=ANAC094 OS=Arabidopsis thaliana (Mouse-ear cress) PE=3 SV=1	hypothetical protein POPTR_0005s10610g [Populus trichocarpa]
Potri.010G052300.v3.0	1.10881e-05	-1.04117	down	[R]	General function prediction only	Molecular Function: estradiol 17-beta-dehydrogenase activity (GO:0004303);; Cellular Component: mitochondrion (GO:0005739);; Cellular Component: endoplasmic reticulum (GO:0005783);; Biological Process: cellular aromatic compound metabolic process (GO:0006725);; Cellular Component: chloroplast (GO:0009507);; Biological Process: embryo development (GO:0009790);; Cellular Component: membrane (GO:001…	--	Very-long-chain 3-oxoacyl-CoA reductase 1 GN=F12A21.31 OS=Arabidopsis thaliana (Mouse-ear cress) PE=1 SV=1	b-keto acyl reductase family protein [Populus trichocarpa]
Potri.001G065500.v3.0	0.00620141	-4.17541	down	--	--	--	--	--	hypothetical protein Csa_1G268300 [Cucumis sativus]
Potri.008G151900.v3.0	0.000103541	1.41015	up	[Q]	Secondary metabolites biosynthesis, transport and catabolism	Molecular Function: copper ion binding (GO:0005507);; Biological Process: nitric oxide biosynthetic process (GO:0006809);; Molecular Function: primary amine oxidase activity (GO:0008131);; Biological Process: amine metabolic process (GO:0009308);; Biological Process: abscisic acid-activated signaling pathway (GO:0009738);; Molecular Function: metal ion binding (GO:0046872);; Molecular Function: q…	--	Primary amine oxidase (Precursor; Fragment) OS=Lens culinaris (Lentil) PE=1 SV=3	copper/topa quinone amine oxidase precursor family protein [Populus trichocarpa]
Potri.006G010200.v3.0	3.35953e-13	2.54883	up	--	--	Molecular Function: O-acyltransferase activity (GO:0008374);; Biological Process: flavonoid biosynthetic process (GO:0009813);; Molecular Function: N-acyltransferase activity (GO:0016410);; Molecular Function: transferase activity, transferring acyl groups other than amino-acyl groups (GO:0016747);; Biological Process: cellular biosynthetic process (GO:0044249);; Biological Process: single-organi…	--	Vinorine synthase GN=ACT OS=Rauvolfia serpentina (Serpentine wood) PE=1 SV=2	hypothetical protein POPTR_0006s01180g [Populus trichocarpa]
Potri.009G133100.v3.0	0.000674244	-1.94721	down	--	--	Biological Process: cell morphogenesis (GO:0000902);; Molecular Function: actin binding (GO:0003779);; Cellular Component: nucleus (GO:0005634);; Cellular Component: actin filament (GO:0005884);; Cellular Component: plasma membrane (GO:0005886);; Biological Process: protein targeting to vacuole (GO:0006623);; Cellular Component: chloroplast (GO:0009507);; Biological Process: trichoblast different…	--	Actin-depolymerizing factor 5 GN=ADF5 OS=Arabidopsis thaliana (Mouse-ear cress) PE=1 SV=1	putative actin-depolymerizing factor family protein [Populus trichocarpa]
Potri.010G038600.v3.0	0.00125825	1.41367	up	--	--	--	--	--	hypothetical protein POPTR_0010s04810g [Populus trichocarpa]
Potri.T053600.v3.0	0.00589504	2.61915	up	--	--	--	--	UPF0481 protein At3g47200 GN=At3g47200 OS=Arabidopsis thaliana (Mouse-ear cress) PE=2 SV=1	hypothetical protein POPTR_0012s01900g [Populus trichocarpa]
Potri.003G087400.v3.0	5.07372e-14	1.52853	up	--	--	--	--	--	hypothetical protein POPTR_0003s08570g [Populus trichocarpa]
Potri.006G263600.v3.0	0.000247	2.16484	up	--	--	Biological Process: MAPK cascade (GO:0000165);; Biological Process: response to molecule of bacterial origin (GO:0002237);; Biological Process: respiratory burst involved in defense response (GO:0002679);; Molecular Function: sequence-specific DNA binding transcription factor activity (GO:0003700);; Molecular Function: calmodulin binding (GO:0005516);; Cellular Component: nucleus (GO:0005634);; B…	--	WRKY transcription factor 18 GN=WRKY18 OS=Arabidopsis thaliana (Mouse-ear cress) PE=1 SV=2	putative WRKY transcription factor family protein [Populus trichocarpa]
Potri.014G025300.v3.0	0.00793905	-1.46755	down	--	--	Molecular Function: sequence-specific DNA binding transcription factor activity (GO:0003700);; Molecular Function: protein binding (GO:0005515);; Cellular Component: nucleus (GO:0005634);; Biological Process: regulation of transcription, DNA-templated (GO:0006355);; Biological Process: signal transduction (GO:0007165);; Biological Process: positive regulation of cell proliferation (GO:0008284);; …	--	WUSCHEL-related homeobox 4 GN=WOX4 OS=Arabidopsis thaliana (Mouse-ear cress) PE=2 SV=1	homeobox-leucine zipper transcription factor family protein [Populus trichocarpa]
Potri.008G212300.v3.0	0	3.1968	up	--	--	Biological Process: defense response (GO:0006952);; Biological Process: response to biotic stimulus (GO:0009607);;	--	Major allergen Pru ar 1 OS=Prunus armeniaca (Apricot) PE=1 SV=1	hypothetical protein POPTR_0008s23110g [Populus trichocarpa]
Potri.018G098500.v3.0	0.00378968	1.60426	up	--	--	Biological Process: response to molecule of fungal origin (GO:0002238);; Molecular Function: ubiquitin-protein transferase activity (GO:0004842);; Cellular Component: plasma membrane (GO:0005886);; Biological Process: signal transduction (GO:0007165);; Molecular Function: zinc ion binding (GO:0008270);; Biological Process: response to bacterium (GO:0009617);; Biological Process: systemic acquired…	--	RING-H2 finger protein ATL13 GN=ATL13 OS=Arabidopsis thaliana (Mouse-ear cress) PE=2 SV=2	zinc finger family protein [Populus trichocarpa]
Potri.003G001900.v3.0	0.000266213	-1.3501	down	--	--	Molecular Function: enzyme inhibitor activity (GO:0004857);; Cellular Component: extracellular region (GO:0005576);; Cellular Component: cell wall (GO:0005618);; Biological Process: amino acid transport (GO:0006865);; Cellular Component: plant-type cell wall (GO:0009505);; Biological Process: regulation of metabolic process (GO:0019222);; Molecular Function: pectinesterase activity (GO:0030599);;…	--	Pectinesterase 3 (Precursor) OS=Citrus sinensis (Sweet orange) PE=1 SV=1	hypothetical protein POPTR_0003s00980g [Populus trichocarpa]
Potri.004G233200.v3.0	8.00183e-08	2.19856	up	[S]	Function unknown	Molecular Function: structural constituent of cytoskeleton (GO:0005200);; Molecular Function: protein binding (GO:0005515);; Cellular Component: nucleus (GO:0005634);; Cellular Component: endoplasmic reticulum (GO:0005783);; Cellular Component: cytosol (GO:0005829);; Biological Process: gluconeogenesis (GO:0006094);; Biological Process: protein folding (GO:0006457);; Biological Process: calcium i…	K13989|0.0|pop:POPTR_810648|hypothetical protein	Derlin-1 GN=DER1 OS=Arabidopsis thaliana (Mouse-ear cress) PE=2 SV=1	hypothetical protein POPTR_0004s24145g [Populus trichocarpa]
Potri.013G003100.v3.0	0.000788379	1.46565	up	--	--	--	--	--	hypothetical protein POPTR_0013s00460g [Populus trichocarpa]
Potri.006G010900.v3.0	0.00102476	1.83994	up	--	--	--	--	--	hypothetical protein POPTR_0006s01250g [Populus trichocarpa]
Potri.005G133100.v3.0	0	-11.56	down	--	--	--	--	--	hypothetical protein POPTR_0008s21840g [Populus trichocarpa]
Potri.002G113300.v3.0	1.26315e-11	-1.76854	down	--	--	Biological Process: cell fate specification (GO:0001708);; Molecular Function: sequence-specific DNA binding transcription factor activity (GO:0003700);; Molecular Function: protein binding (GO:0005515);; Cellular Component: nucleus (GO:0005634);; Biological Process: regulation of transcription, DNA-templated (GO:0006355);; Biological Process: fatty acid catabolic process (GO:0009062);; Cellular …	--	Homeobox protein knotted-1-like 2 OS=Malus domestica (Apple) PE=2 SV=1	kn1-like family protein [Populus trichocarpa]
Potri.009G128200.v3.0	2.95358e-07	1.11072	up	[G]	Carbohydrate transport and metabolism	Cellular Component: protein storage vacuole (GO:0000326);; Molecular Function: transporter activity (GO:0005215);; Molecular Function: protein binding (GO:0005515);; Cellular Component: mitochondrion (GO:0005739);; Cellular Component: plasma membrane (GO:0005886);; Biological Process: steroid biosynthetic process (GO:0006694);; Biological Process: transport (GO:0006810);; Biological Process: wate…	--	Aquaporin PIP1-1 GN=PIP1-1 OS=Zea mays (Maize) PE=1 SV=1	hypothetical protein POPTR_1606s00200g [Populus trichocarpa]
Potri.001G259600.v3.0	0	3.1496	up	--	--	Biological Process: developmental process involved in reproduction (GO:0003006);; Cellular Component: cell wall (GO:0005618);; Biological Process: anatomical structure morphogenesis (GO:0009653);; Biological Process: post-embryonic development (GO:0009791);; Biological Process: tissue development (GO:0009888);; Biological Process: cellular component organization (GO:0016043);; Biological Process:…	--	Extensin (Precursor) GN=HRGPNT3 OS=Nicotiana tabacum (Common tobacco) PE=2 SV=1	hypothetical protein POPTR_0001s26690g, partial [Populus trichocarpa]
Potri.001G447700.v3.0	1.62472e-05	3.56114	up	--	--	Biological Process: phenylpropanoid biosynthetic process (GO:0009699);; Biological Process: alkaloid biosynthetic process (GO:0009821);; Molecular Function: acetyl CoA:(Z)-3-hexen-1-ol acetyltransferase activity (GO:0010327);; Biological Process: green leaf volatile biosynthetic process (GO:0010597);; Molecular Function: N-acyltransferase activity (GO:0016410);; Molecular Function: transferase ac…	--	Benzyl alcohol O-benzoyltransferase OS=Clarkia breweri (Fairy fans) PE=1 SV=1	hypothetical protein POPTR_0001s45180g [Populus trichocarpa]
Potri.013G082700.v3.0	0.000225928	1.15406	up	[F]	Nucleotide transport and metabolism	Molecular Function: catalytic activity (GO:0003824);; Biological Process: nucleoside metabolic process (GO:0009116);;	--	Bark storage protein A (Precursor) GN=BSPA OS=Populus deltoides (Eastern poplar) PE=2 SV=1	hypothetical protein POPTR_0013s07840g [Populus trichocarpa]
Potri.013G066100.v3.0	1.05059e-06	4.17274	up	--	--	Cellular Component: integral component of membrane (GO:0016021);;	--	--	PREDICTED: protein PNS1 isoform X1 [Populus euphratica]
Potri.011G028500.v3.0	0.00909309	1.50038	up	--	--	Biological Process: transition metal ion transport (GO:0000041);; Cellular Component: extracellular region (GO:0005576);; Cellular Component: cell wall (GO:0005618);; Cellular Component: vacuole (GO:0005773);; Biological Process: defense response (GO:0006952);; Biological Process: response to bacterium (GO:0009617);; Biological Process: response to abscisic acid (GO:0009737);; Biological Process:…	--	Cysteine-rich receptor-like protein kinase 25 (Precursor) GN=CRK25 OS=Arabidopsis thaliana (Mouse-ear cress) PE=3 SV=1	hypothetical protein POPTR_0017s09240g [Populus trichocarpa]
Potri.015G134100.v3.0	7.12413e-06	-1.5306	down	[RTKL]	--	Molecular Function: protein kinase activity (GO:0004672);; Molecular Function: protein serine/threonine kinase activity (GO:0004674);; Molecular Function: ATP binding (GO:0005524);; Cellular Component: plasma membrane (GO:0005886);; Biological Process: protein phosphorylation (GO:0006468);; Biological Process: protein targeting to membrane (GO:0006612);; Biological Process: membrane fusion (GO:00…	--	Receptor-like serine/threonine-protein kinase At4g25390 (Precursor) GN=At4g25390 OS=Arabidopsis thaliana (Mouse-ear cress) PE=2 SV=1	kinase family protein [Populus trichocarpa]
Potri.T034100.v3.0	0.00984378	2.57192	up	--	--	Biological Process: sulfur amino acid metabolic process (GO:0000096);; Biological Process: defense response to insect (GO:0002213);; Molecular Function: stearoyl-CoA 9-desaturase activity (GO:0004768);; Biological Process: glycine catabolic process (GO:0006546);; Biological Process: fatty acid biosynthetic process (GO:0006633);; Biological Process: unsaturated fatty acid biosynthetic process (GO:…	K03921|0.0|pop:POPTR_775515|acyl- [acyl-carrier protein] desaturase (EC:1.14.19.2)	Acyl-[acyl-carrier-protein] desaturase, chloroplastic (Precursor) OS=Carthamus tinctorius (Safflower) PE=1 SV=1	hypothetical protein POPTR_0002s21010g [Populus trichocarpa]
Potri.003G068900.v3.0	0.00680919	1.00809	up	--	--	Molecular Function: protein binding (GO:0005515);; Cellular Component: chloroplast thylakoid membrane (GO:0009535);; Biological Process: response to abiotic stimulus (GO:0009628);; Biological Process: response to salicylic acid (GO:0009751);; Biological Process: jasmonic acid mediated signaling pathway (GO:0009867);; Biological Process: cellular component organization (GO:0016043);; Biological Pr…	K13464|0.0|pop:POPTR_817040|hypothetical protein	Protein TIFY 10A GN=T29M8.5 OS=Arabidopsis thaliana (Mouse-ear cress) PE=1 SV=1	hypothetical protein POPTR_0003s06670g [Populus trichocarpa]
Potri.001G440200.v3.0	0	2.40585	up	[Q]	Secondary metabolites biosynthesis, transport and catabolism	Molecular Function: binding (GO:0005488);; Molecular Function: iron ion binding (GO:0005506);; Biological Process: response to stress (GO:0006950);; Molecular Function: electron carrier activity (GO:0009055);; Biological Process: response to red or far red light (GO:0009639);; Biological Process: abscisic acid metabolic process (GO:0009687);; Cellular Component: membrane (GO:0016020);; Molecular …	--	Beta-amyrin 28-oxidase OS=Panax ginseng (Korean ginseng) PE=2 SV=1	hypothetical protein POPTR_0001s43070g [Populus trichocarpa]
Potri.T084300.v3.0	5.46093e-05	1.07423	up	[RTKL]	--	Molecular Function: nucleic acid binding (GO:0003676);; Molecular Function: protein serine/threonine kinase activity (GO:0004674);; Molecular Function: binding (GO:0005488);; Molecular Function: ATP binding (GO:0005524);; Biological Process: cellular protein modification process (GO:0006464);; Biological Process: protein phosphorylation (GO:0006468);; Biological Process: response to stress (GO:00…	--	G-type lectin S-receptor-like serine/threonine-protein kinase RLK1 (Precursor) GN=RLK1 OS=Arabidopsis thaliana (Mouse-ear cress) PE=2 SV=2	PREDICTED: G-type lectin S-receptor-like serine/threonine-protein kinase RLK1 isoform X1 [Populus euphratica]
Potri.010G089000.v3.0	0.000563866	1.01774	up	[Q]	Secondary metabolites biosynthesis, transport and catabolism	Molecular Function: copper ion binding (GO:0005507);; Cellular Component: extracellular region (GO:0005576);; Biological Process: nitric oxide biosynthetic process (GO:0006809);; Molecular Function: primary amine oxidase activity (GO:0008131);; Biological Process: amine metabolic process (GO:0009308);; Biological Process: abscisic acid-activated signaling pathway (GO:0009738);; Molecular Function…	--	Primary amine oxidase (Precursor; Fragment) OS=Lens culinaris (Lentil) PE=1 SV=3	PREDICTED: primary amine oxidase-like [Populus euphratica]
Potri.006G243600.v3.0	4.72844e-12	1.81624	up	--	--	Cellular Component: extracellular region (GO:0005576);; Cellular Component: endosome (GO:0005768);; Cellular Component: Golgi apparatus (GO:0005794);; Cellular Component: trans-Golgi network (GO:0005802);; Biological Process: response to desiccation (GO:0009269);; Biological Process: response to cold (GO:0009409);; Biological Process: response to salt stress (GO:0009651);; Biological Process: res…	--	BURP domain-containing protein 3 (Precursor) OS=Oryza sativa subsp. japonica (Rice) PE=2 SV=1	hypothetical protein POPTR_0343s00200g [Populus trichocarpa]
Potri.016G139400.v3.0	1.53211e-13	3.2409	up	[S]	Function unknown	--	--	--	hypothetical protein POPTR_0016s14620g, partial [Populus trichocarpa]
Potri.010G052900.v3.0	2.21685e-10	-1.60201	down	--	--	Cellular Component: integral component of membrane (GO:0016021);; Cellular Component: chloroplast membrane (GO:0031969);;	--	Protein TIC 214 {ECO:0000250|UniProtKB:P56785} GN=Poptr_cp076 OS=Populus trichocarpa (Western balsam poplar) PE=3 SV=1	hypothetical chloroplast RF19 (chloroplast) [Populus trichocarpa]
Potri.001G077900.v3.0	0	3.47587	up	--	--	Molecular Function: sequence-specific DNA binding transcription factor activity (GO:0003700);; Biological Process: regulation of transcription, DNA-templated (GO:0006355);; Molecular Function: sequence-specific DNA binding (GO:0043565);;	--	--	PREDICTED: uncharacterized protein LOC105127200 [Populus euphratica]
Potri.011G037300.v3.0	1.85296e-13	5.78269	up	[RTKL]	--	Biological Process: respiratory burst involved in defense response (GO:0002679);; Molecular Function: protein serine/threonine kinase activity (GO:0004674);; Molecular Function: ATP binding (GO:0005524);; Cellular Component: nucleus (GO:0005634);; Cellular Component: plasma membrane (GO:0005886);; Biological Process: protein phosphorylation (GO:0006468);; Biological Process: protein targeting to …	--	G-type lectin S-receptor-like serine/threonine-protein kinase B120 (Precursor) GN=B120 OS=Arabidopsis thaliana (Mouse-ear cress) PE=2 SV=1	PREDICTED: G-type lectin S-receptor-like serine/threonine-protein kinase B120 isoform X1 [Populus euphratica]
Potri.004G067800.v3.0	0.000743479	-1.04828	down	--	--	Molecular Function: endopeptidase inhibitor activity (GO:0004866);; Biological Process: proteolysis (GO:0006508);; Molecular Function: peptidase activity (GO:0008233);; Biological Process: negative regulation of endopeptidase activity (GO:0010951);;	--	21 kDa seed protein (Precursor) GN=ASP OS=Theobroma cacao (Cacao) PE=2 SV=1	trypsin protein inhibitor 3 [Populus trichocarpa]
Potri.007G141000.v3.0	2.24125e-08	1.55519	up	[RTKL]	--	Biological Process: MAPK cascade (GO:0000165);; Biological Process: response to molecule of bacterial origin (GO:0002237);; Molecular Function: protein serine/threonine kinase activity (GO:0004674);; Molecular Function: calmodulin binding (GO:0005516);; Cellular Component: extracellular region (GO:0005576);; Cellular Component: plasma membrane (GO:0005886);; Biological Process: regulation of tran…	--	Probable receptor-like protein kinase At5g39020 (Precursor) GN=At5g39020 OS=Arabidopsis thaliana (Mouse-ear cress) PE=2 SV=1	PREDICTED: probable receptor-like protein kinase At5g39020 isoform X7 [Populus euphratica]
Potri.006G105100.v3.0	9.51964e-10	1.84673	up	--	--	Biological Process: membrane fusion (GO:0006944);; Molecular Function: methyltransferase activity (GO:0008168);; Biological Process: methylation (GO:0032259);; Biological Process: Golgi vesicle transport (GO:0048193);;	--	--	PREDICTED: uncharacterized protein LOC105121895 [Populus euphratica]
Potri.001G254100.v3.0	3.87476e-07	-1.06125	down	--	--	Molecular Function: protein binding (GO:0005515);; Cellular Component: extracellular region (GO:0005576);; Cellular Component: plasma membrane (GO:0005886);; Cellular Component: plasmodesma (GO:0009506);; Biological Process: response to salt stress (GO:0009651);; Biological Process: response to abscisic acid (GO:0009737);; Biological Process: gibberellic acid mediated signaling pathway (GO:000974…	--	Protein GAST1 (Precursor) GN=GAST1 OS=Solanum lycopersicum (Tomato) PE=2 SV=1	hypothetical protein POPTR_0001s26100g, partial [Populus trichocarpa]
Potri.016G057400.v3.0	0	3.0284	up	--	--	Cellular Component: extracellular region (GO:0005576);; Biological Process: carbohydrate metabolic process (GO:0005975);; Biological Process: defense response (GO:0006952);; Biological Process: response to biotic stimulus (GO:0009607);; Molecular Function: glucan endo-1,3-beta-D-glucosidase activity (GO:0042973);;	--	Glucan endo-1,3-beta-glucosidase, basic isoform (Precursor) GN=GNS1 OS=Prunus persica (Peach) PE=3 SV=1	hypothetical protein POPTR_0016s05780g [Populus trichocarpa]
Potri.017G149000.v3.0	0.000477008	1.88644	up	--	--	Biological Process: transition metal ion transport (GO:0000041);; Molecular Function: DNA binding (GO:0003677);; Molecular Function: sequence-specific DNA binding transcription factor activity (GO:0003700);; Molecular Function: calmodulin binding (GO:0005516);; Cellular Component: nucleus (GO:0005634);; Cellular Component: vacuolar membrane (GO:0005774);; Biological Process: protein folding (GO:0…	--	Probable WRKY transcription factor 27 GN=WRKY27 OS=Arabidopsis thaliana (Mouse-ear cress) PE=2 SV=1	hypothetical protein POPTR_0017s00960g [Populus trichocarpa]

## Sheet: Table S2-2
Table S2-2 The DEGs between NT and REX1 apical bud under salt stress.
Gene ID	FDR	log2FC	Regulated	COG_class	COG_class_annotation	GO_annotation	KEGG_annotation	Swissprot_annotation	nr_annotation
Potri.006G109200.v3.0	3.82868e-05	1.26599	up	[P]	Inorganic ion transport and metabolism	Molecular Function: magnesium ion binding (GO:0000287);; Molecular Function: phospholipid-translocating ATPase activity (GO:0004012);; Molecular Function: protein binding (GO:0005515);; Molecular Function: ATP binding (GO:0005524);; Cellular Component: plasma membrane (GO:0005886);; Biological Process: protein targeting to membrane (GO:0006612);; Biological Process: ion transport (GO:0006811);; B…	K01530|0.0|pop:POPTR_560995|aminophospholipid ATPase	Phospholipid-transporting ATPase 1 GN=ALA1 OS=Arabidopsis thaliana (Mouse-ear cress) PE=2 SV=1	hypothetical protein POPTR_0006s10970g [Populus trichocarpa]
Potri.013G141700.v3.0	0.00103482	-1.46325	down	[R]	General function prediction only	Biological Process: DNA-templated transcription, elongation (GO:0006354);; Cellular Component: chloroplast thylakoid membrane (GO:0009535);; Biological Process: photosynthesis (GO:0015979);; Biological Process: photosystem I assembly (GO:0048564);; Molecular Function: unfolded protein binding (GO:0051082);;	--	Photosystem I assembly protein Ycf3 {ECO:0000255|HAMAP-Rule:MF_00439} GN=MoinCp022 OS=Morus indica (Mulberry) PE=3 SV=1	hypothetical protein MIMGU_mgv11b014479mg [Erythranthe guttata]
Potri.008G200200.v3.0	1.60799e-08	-1.48938	down	--	--	--	--	--	hypothetical protein POPTR_0017s02590g [Populus trichocarpa]
Potri.011G118900.v3.0	2.36387e-05	-1.1701	down	--	--	Biological Process: response to stress (GO:0006950);; Biological Process: single-organism process (GO:0044699);; Biological Process: single-organism cellular process (GO:0044763);; Biological Process: single-organism transport (GO:0044765);; Biological Process: regulation of biological quality (GO:0065008);;	--	Metallothionein-like protein type 3 OS=Carica papaya (Papaya) PE=3 SV=1	METALLOTHIONEIN 3 family protein [Populus trichocarpa]
Potri.008G175000.v3.0	0.0046915	-2.00887	down	[O]	Posttranslational modification, protein turnover, chaperones	Biological Process: maltose metabolic process (GO:0000023);; Molecular Function: glutathione transferase activity (GO:0004364);; Cellular Component: nucleus (GO:0005634);; Cellular Component: cytoplasm (GO:0005737);; Cellular Component: vacuolar membrane (GO:0005774);; Cellular Component: cytosol (GO:0005829);; Cellular Component: plasma membrane (GO:0005886);; Biological Process: glucose metabol…	--	Probable glutathione S-transferase OS=Nicotiana tabacum (Common tobacco) PE=2 SV=1	hypothetical protein POPTR_1996s00210g [Populus trichocarpa]
Potri.001G447300.v3.0	0	5.42942	up	--	--	Biological Process: phenylpropanoid biosynthetic process (GO:0009699);; Biological Process: alkaloid biosynthetic process (GO:0009821);; Molecular Function: acetyl CoA:(Z)-3-hexen-1-ol acetyltransferase activity (GO:0010327);; Biological Process: green leaf volatile biosynthetic process (GO:0010597);; Molecular Function: N-acyltransferase activity (GO:0016410);; Molecular Function: transferase ac…	--	Benzyl alcohol O-benzoyltransferase GN=HSR201 OS=Nicotiana tabacum (Common tobacco) PE=1 SV=1	hypothetical protein POPTR_0001s45160g [Populus trichocarpa]
Potri.006G035200.v3.0	7.90576e-07	1.36551	up	[D]	Cell cycle control, cell division, chromosome partitioning	Biological Process: regulation of cyclin-dependent protein serine/threonine kinase activity (GO:0000079);; Biological Process: regulation of cell growth (GO:0001558);; Cellular Component: nucleus (GO:0005634);; Cellular Component: cytoplasm (GO:0005737);; Cellular Component: mitochondrion (GO:0005739);; Biological Process: mitotic nuclear division (GO:0007067);; Biological Process: response to ga…	--	G2/mitotic-specific cyclin S13-6 OS=Glycine max (Soybean) PE=2 SV=1	hypothetical protein POPTR_0006s03370g [Populus trichocarpa]
Potri.006G085300.v3.0	0.00116982	1.10516	up	[Z]	Cytoskeleton	Molecular Function: nucleotide binding (GO:0000166);; Biological Process: microtubule cytoskeleton organization (GO:0000226);; Biological Process: cytokinesis (GO:0000910);; Biological Process: regionalization (GO:0003002);; Molecular Function: microtubule motor activity (GO:0003777);; Cellular Component: microtubule (GO:0005874);; Cellular Component: cilium (GO:0005929);; Biological Process: DNA…	K10403|0.0|pop:POPTR_416754|hypothetical protein	Kinesin-like protein FLA10 GN=FLA10 OS=Chlamydomonas reinhardtii (Chlamydomonas smithii) PE=1 SV=1	PREDICTED: kinesin-like protein KIF22 [Populus euphratica]
xiaoheiyang_newGene_595	3.61933e-14	-4.05118	down	--	--	--	--	--	hypothetical protein POPTR_0951s00220g, partial [Populus trichocarpa]
Potri.002G165000.v3.0	1.1474e-06	-1.65086	down	--	--	Cellular Component: cytosol (GO:0005829);; Cellular Component: plasma membrane (GO:0005886);; Biological Process: response to desiccation (GO:0009269);; Biological Process: response to cold (GO:0009409);; Biological Process: response to wounding (GO:0009611);; Biological Process: response to high light intensity (GO:0009644);; Biological Process: response to abscisic acid (GO:0009737);; Biologica…	--	Late embryogenesis abundant protein Lea14-A GN=LEA14-A OS=Gossypium hirsutum (Upland cotton) PE=2 SV=1	seed maturation protein PM22 [Populus trichocarpa]
Potri.001G318200.v3.0	0.000565886	1.35462	up	--	--	Cellular Component: mitochondrion (GO:0005739);;	--	--	PREDICTED: uncharacterized protein LOC104645269 [Solanum lycopersicum]
Potri.014G125100.v3.0	2.30704e-13	1.74413	up	[M]	Cell wall/membrane/envelope biogenesis	Biological Process: microtubule cytoskeleton organization (GO:0000226);; Biological Process: double-strand break repair via homologous recombination (GO:0000724);; Biological Process: cytokinesis by cell plate formation (GO:0000911);; Cellular Component: endosome (GO:0005768);; Cellular Component: endoplasmic reticulum (GO:0005783);; Cellular Component: Golgi apparatus (GO:0005794);; Cellular Com…	K00770|0.0|pop:POPTR_1099076|cellulose synthase (EC:2.4.1.12)	Cellulose synthase-like protein D5 GN=CSLD5 OS=Arabidopsis thaliana (Mouse-ear cress) PE=2 SV=1	PREDICTED: cellulose synthase-like protein D5 [Populus euphratica]
Potri.008G108600.v3.0	6.06191e-06	1.61332	up	--	--	--	--	--	hypothetical protein POPTR_0008s10800g [Populus trichocarpa]
Potri.018G152600.v3.0	0.000282964	1.06059	up	[V]	Defense mechanisms	Molecular Function: ATP binding (GO:0005524);; Cellular Component: nucleus (GO:0005634);; Biological Process: ATP catabolic process (GO:0006200);; Cellular Component: plasmodesma (GO:0009506);; Cellular Component: chloroplast (GO:0009507);; Biological Process: response to wounding (GO:0009611);; Biological Process: response to salt stress (GO:0009651);; Biological Process: response to abscisic ac…	--	ABC transporter G family member 11 GN=At1g17840 OS=Arabidopsis thaliana (Mouse-ear cress) PE=1 SV=1	ABC transporter family protein [Populus trichocarpa]
Potri.011G140000.v3.0	2.59666e-08	1.46342	up	[Z]	Cytoskeleton	Biological Process: mitotic cell cycle (GO:0000278);; Biological Process: telomere maintenance (GO:0000723);; Biological Process: phragmoplast assembly (GO:0000914);; Molecular Function: calmodulin binding (GO:0005516);; Molecular Function: ATP binding (GO:0005524);; Cellular Component: nucleus (GO:0005634);; Cellular Component: kinesin complex (GO:0005871);; Cellular Component: microtubule (GO:0…	K10406|0.0|pop:POPTR_569144|hypothetical protein	Kinesin-4 GN=F2P16.12 OS=Arabidopsis thaliana (Mouse-ear cress) PE=1 SV=2	PREDICTED: uncharacterized protein LOC105130123 [Populus euphratica]
Potri.011G075000.v3.0	8.09066e-09	1.66287	up	--	--	Molecular Function: ATP binding (GO:0005524);; Cellular Component: chloroplast stroma (GO:0009570);; Cellular Component: chloroplast envelope (GO:0009941);; Cellular Component: membrane (GO:0016020);; Molecular Function: nucleoside-triphosphatase activity (GO:0017111);;	--	Protein Ycf2 {ECO:0000255|HAMAP-Rule:MF_01330} GN=Poptr_cp098 OS=Populus trichocarpa (Western balsam poplar) PE=3 SV=1	hypothetical protein JCGZ_15170 [Jatropha curcas]
Potri.009G058900.v3.0	7.03395e-10	1.49781	up	[L]	Replication, recombination and repair	Molecular Function: nucleotide binding (GO:0000166);; Biological Process: cytokinesis by cell plate formation (GO:0000911);; Molecular Function: nucleic acid binding (GO:0003676);; Molecular Function: DNA binding (GO:0003677);; Molecular Function: DNA topoisomerase activity (GO:0003916);; Molecular Function: DNA topoisomerase type II (ATP-hydrolyzing) activity (GO:0003918);; Molecular Function: A…	K03164|0.0|pop:POPTR_557797|hypothetical protein	DNA topoisomerase 2 GN=TOP2 OS=Arabidopsis thaliana (Mouse-ear cress) PE=2 SV=2	DNA topoisomerase family protein [Populus trichocarpa]
Potri.002G205500.v3.0	2.83839e-06	1.26677	up	[V]	Defense mechanisms	Cellular Component: plant-type vacuole (GO:0000325);; Molecular Function: protein binding (GO:0005515);; Molecular Function: ATP binding (GO:0005524);; Cellular Component: vacuolar membrane (GO:0005774);; Cellular Component: Golgi apparatus (GO:0005794);; Cellular Component: plasma membrane (GO:0005886);; Biological Process: ATP catabolic process (GO:0006200);; Biological Process: cellular aromat…	--	ABC transporter C family member 14 GN=F26K9.130 OS=Arabidopsis thaliana (Mouse-ear cress) PE=1 SV=1	glutathione-conjugate transporter family protein [Populus trichocarpa]
Potri.009G116800.v3.0	4.29177e-08	4.27914	up	[R]	General function prediction only	Molecular Function: catalytic activity (GO:0003824);; Biological Process: metabolic process (GO:0008152);;	--	--	hypothetical protein POPTR_0009s11950g [Populus trichocarpa]
Potri.007G127000.v3.0	6.24348e-05	-2.12068	down	[RTKL]	--	Biological Process: MAPK cascade (GO:0000165);; Molecular Function: calmodulin-dependent protein kinase activity (GO:0004683);; Molecular Function: calcium-dependent protein kinase C activity (GO:0004698);; Molecular Function: calcium ion binding (GO:0005509);; Molecular Function: ATP binding (GO:0005524);; Cellular Component: nucleus (GO:0005634);; Cellular Component: endoplasmic reticulum membr…	K13412|0.0|pop:POPTR_216542|CPK24	Calcium-dependent protein kinase 24 GN=CPK24 OS=Arabidopsis thaliana (Mouse-ear cress) PE=2 SV=1	hypothetical protein POPTR_0007s02120g [Populus trichocarpa]
Potri.014G085900.v3.0	0.000328468	1.93619	up	--	--	Biological Process: mitotic cell cycle (GO:0000278);; Cellular Component: origin recognition complex (GO:0000808);; Molecular Function: protein binding (GO:0005515);; Cellular Component: nucleus (GO:0005634);; Biological Process: DNA replication (GO:0006260);; Biological Process: RNA processing (GO:0006396);;	K02607|0.0|pop:POPTR_900024|hypothetical protein	Origin of replication complex subunit 5 {ECO:0000303|PubMed:16179646} OS=Arabidopsis thaliana (Mouse-ear cress) PE=1 SV=1	hypothetical protein POPTR_0014s08170g [Populus trichocarpa]
Potri.005G019700.v3.0	3.87864e-06	1.4605	up	--	--	--	--	--	hypothetical protein POPTR_0005s01960g [Populus trichocarpa]
Potri.019G121800.v3.0	5.10983e-10	-5.2128	down	--	--	Molecular Function: endopeptidase inhibitor activity (GO:0004866);; Biological Process: proteolysis (GO:0006508);; Molecular Function: peptidase activity (GO:0008233);; Biological Process: negative regulation of endopeptidase activity (GO:0010951);;	--	Wound-responsive protein GWIN3 (Precursor) GN=GWIN3 OS=Populus sp. (Poplar) PE=2 SV=1	kunitz trypsin inhibitor 3 [Populus balsamifera]
Potri.010G070200.v3.0	0.000119266	1.193	up	--	--	Cellular Component: plasma membrane (GO:0005886);;	--	--	hypothetical protein POPTR_0010s08090g [Populus trichocarpa]
Potri.002G259000.v3.0	9.19045e-05	1.12942	up	--	--	Biological Process: DNA metabolic process (GO:0006259);; Biological Process: response to stimulus (GO:0050896);;	K10683|0.0|rcu:RCOM_0543260|brca1 associated ring domain, putative	Protein BREAST CANCER SUSCEPTIBILITY 1 homolog GN=BRCA1 OS=Arabidopsis thaliana (Mouse-ear cress) PE=2 SV=1	hypothetical protein POPTR_0002s26070g [Populus trichocarpa]
Potri.T170700.v3.0	8.43532e-06	-1.44204	down	--	--	--	--	--	hypothetical protein POPTR_0626s00200g [Populus trichocarpa]
Potri.001G400200.v3.0	0.000242976	-1.05496	down	--	--	--	--	--	hypothetical protein POPTR_0001s41080g [Populus trichocarpa]
Potri.018G024400.v3.0	0.00760141	1.09228	up	--	--	--	--	--	hypothetical protein POPTR_0018s02030g [Populus trichocarpa]
Potri.014G077500.v3.0	1.70644e-10	2.43142	up	[GER]	--	Molecular Function: UDP-galactose transmembrane transporter activity (GO:0005459);; Cellular Component: plasma membrane (GO:0005886);; Biological Process: response to stress (GO:0006950);; Cellular Component: integral component of membrane (GO:0016021);; Cellular Component: integral component of Golgi membrane (GO:0030173);; Biological Process: transmembrane transport (GO:0055085);; Biological Pr…	--	UDP-galactose/UDP-glucose transporter 4 GN=UTR4 OS=Arabidopsis thaliana (Mouse-ear cress) PE=2 SV=1	hypothetical protein POPTR_0014s07350g [Populus trichocarpa]
Potri.004G030700.v3.0	0.000210411	-1.04817	down	[MG]	--	Molecular Function: nucleotide binding (GO:0000166);; Biological Process: alternative mRNA splicing, via spliceosome (GO:0000380);; Molecular Function: RNA binding (GO:0003723);; Molecular Function: protein kinase activity (GO:0004672);; Molecular Function: calmodulin binding (GO:0005516);; Cellular Component: cell wall (GO:0005618);; Cellular Component: nucleolus (GO:0005730);; Cellular Componen…	K08695|0.0|pop:POPTR_831060|ANR/BAN1	Anthocyanidin reductase GN=T13M11.8 OS=Arabidopsis thaliana (Mouse-ear cress) PE=1 SV=2	Leucoanthocyanidin reductase family protein [Populus trichocarpa]
Potri.013G051000.v3.0	0.000219743	1.18796	up	--	--	Molecular Function: carboxylic ester hydrolase activity (GO:0004091);; Cellular Component: nucleus (GO:0005634);; Biological Process: lipid metabolic process (GO:0006629);; Cellular Component: chloroplast (GO:0009507);; Biological Process: response to salicylic acid (GO:0009751);; Biological Process: stomatal complex morphogenesis (GO:0010103);; Biological Process: response to lithium ion (GO:001…	--	GDSL esterase/lipase LTL1 (Precursor) GN=LTL1 OS=Arabidopsis thaliana (Mouse-ear cress) PE=2 SV=1	hypothetical protein POPTR_0013s04780g [Populus trichocarpa]
Potri.019G014800.v3.0	0.00427623	3.35152	up	[R]	General function prediction only	Molecular Function: phospholipase activity (GO:0004620);; Cellular Component: cytoplasm (GO:0005737);; Biological Process: lipid metabolic process (GO:0006629);; Biological Process: response to bacterium (GO:0009617);; Biological Process: plant-type hypersensitive response (GO:0009626);; Biological Process: response to abscisic acid (GO:0009737);; Biological Process: salicylic acid mediated signa…	--	Patatin-like protein 2 GN=PLP2 OS=Arabidopsis thaliana (Mouse-ear cress) PE=1 SV=1	hypothetical protein POPTR_0019s03110g [Populus trichocarpa]
Potri.003G119100.v3.0	3.91844e-05	-1.21614	down	--	--	Biological Process: transition metal ion transport (GO:0000041);; Cellular Component: cytoplasm (GO:0005737);; Biological Process: vacuole organization (GO:0007033);; Biological Process: response to wounding (GO:0009611);; Biological Process: anthocyanin-containing compound biosynthetic process (GO:0009718);; Biological Process: response to auxin (GO:0009733);; Biological Process: response to suc…	K05277|0.0|pop:POPTR_646527|ANS1	Leucoanthocyanidin dioxygenase GN=ANS OS=Malus domestica (Apple) PE=2 SV=1	Leucoanthocyanidin dioxygenase family protein [Populus trichocarpa]
Potri.016G008800.v3.0	0.00153529	-1.21738	down	--	--	Cellular Component: plasma membrane (GO:0005886);; Biological Process: response to brassinosteroid (GO:0009741);; Biological Process: chlorophyll catabolic process (GO:0015996);; Cellular Component: integral component of membrane (GO:0016021);;	--	CASP-like protein 2B1 GN=POPTRDRAFT_575900 OS=Populus trichocarpa (Western balsam poplar) PE=2 SV=1	hypothetical protein POPTR_0016s01010g [Populus trichocarpa]
Potri.018G036600.v3.0	0.000345338	1.17615	up	[L]	Replication, recombination and repair	Molecular Function: DNA binding (GO:0003677);; Molecular Function: DNA-directed DNA polymerase activity (GO:0003887);; Molecular Function: ATP binding (GO:0005524);; Cellular Component: nucleus (GO:0005634);; Biological Process: DNA replication (GO:0006260);; Biological Process: DNA recombination (GO:0006310);; Molecular Function: ATP-dependent helicase activity (GO:0008026);; Biological Process:…	K02349|0.0|rcu:RCOM_0803260|DNA polymerase theta, putative (EC:2.7.7.7)	Helicase and polymerase-containing protein TEBICHI GN=TEB OS=Arabidopsis thaliana (Mouse-ear cress) PE=2 SV=1	hypothetical protein POPTR_0018s00860g [Populus trichocarpa]
Potri.002G173700.v3.0	0.00102794	-1.45319	down	--	--	--	--	--	hypothetical protein POPTR_0002s17440g [Populus trichocarpa]
Potri.T101100.v3.0	2.8477e-08	-3.26685	down	--	--	Biological Process: polysaccharide biosynthetic process (GO:0000271);; Biological Process: polysaccharide catabolic process (GO:0000272);; Cellular Component: extracellular region (GO:0005576);; Cellular Component: nucleus (GO:0005634);; Cellular Component: cytosol (GO:0005829);; Cellular Component: plasma membrane (GO:0005886);; Biological Process: starch catabolic process (GO:0005983);; Biologi…	--	Beta-amylase GN=BMY1 OS=Trifolium repens (Creeping white clover) PE=2 SV=1	hypothetical protein POPTR_0017s06840g [Populus trichocarpa]
Potri.002G254400.v3.0	0.000477999	1.43316	up	--	--	--	--	C2 and GRAM domain-containing protein At1g03370 GN=At1g03370 OS=Arabidopsis thaliana (Mouse-ear cress) PE=2 SV=4	C2 domain-containing family protein [Populus trichocarpa]
Potri.005G150800.v3.0	5.2974e-07	1.33783	up	--	--	Biological Process: cell morphogenesis involved in differentiation (GO:0000904);; Biological Process: phragmoplast assembly (GO:0000914);; Molecular Function: microtubule motor activity (GO:0003777);; Molecular Function: ATP binding (GO:0005524);; Cellular Component: kinesin complex (GO:0005871);; Cellular Component: microtubule (GO:0005874);; Biological Process: DNA replication (GO:0006260);; Bi…	K10395|0.0|pop:POPTR_279914|hypothetical protein	Kinesin-like protein FLA10 GN=FLA10 OS=Chlamydomonas reinhardtii (Chlamydomonas smithii) PE=1 SV=1	hypothetical protein POPTR_0005s28380g [Populus trichocarpa]
Potri.019G129900.v3.0	7.95117e-06	1.41463	up	[KL]	--	Cellular Component: nucleosome (GO:0000786);; Biological Process: regionalization (GO:0003002);; Molecular Function: nucleic acid binding (GO:0003676);; Molecular Function: DNA binding (GO:0003677);; Molecular Function: chromatin binding (GO:0003682);; Molecular Function: ATP-dependent DNA helicase activity (GO:0004003);; Molecular Function: protein binding (GO:0005515);; Molecular Function: ATP …	--	ATP-dependent DNA helicase DDM1 GN=At5g66750 OS=Arabidopsis thaliana (Mouse-ear cress) PE=1 SV=1	DECREASED DNA METHYLATION 1 family protein [Populus trichocarpa]
Potri.018G025200.v3.0	4.39002e-07	4.78682	up	--	--	Biological Process: polysaccharide biosynthetic process (GO:0000271);; Cellular Component: Golgi apparatus (GO:0005794);; Cellular Component: membrane (GO:0016020);; Molecular Function: transferase activity, transferring glycosyl groups (GO:0016757);; Biological Process: cell wall biogenesis (GO:0042546);; Biological Process: xylan metabolic process (GO:0045491);; Molecular Function: glucuronosyl…	--	Probable glycosyltransferase At5g11130 OS=Arabidopsis thaliana (Mouse-ear cress) PE=3 SV=2	hypothetical protein POPTR_0018s01950g [Populus trichocarpa]
Potri.002G167900.v3.0	1.90838e-08	-1.35535	down	--	--	--	--	--	hypothetical protein POPTR_0002s16940g [Populus trichocarpa]
Potri.018G038400.v3.0	0.00123758	-2.00809	down	--	--	Cellular Component: vacuolar membrane (GO:0005774);; Biological Process: response to stress (GO:0006950);;	--	Tetraspanin-19 GN=TOM2AH3 OS=Arabidopsis thaliana (Mouse-ear cress) PE=2 SV=1	hypothetical protein POPTR_0018s00680g [Populus trichocarpa]
Potri.016G054900.v3.0	0.00194643	1.0013	up	[M]	Cell wall/membrane/envelope biogenesis	Biological Process: cell morphogenesis (GO:0000902);; Cellular Component: endosome (GO:0005768);; Cellular Component: Golgi apparatus (GO:0005794);; Cellular Component: trans-Golgi network (GO:0005802);; Cellular Component: plasma membrane (GO:0005886);; Biological Process: glycolytic process (GO:0006096);; Biological Process: calcium ion transport (GO:0006816);; Biological Process: water transpo…	--	Cellulose synthase A catalytic subunit 3 [UDP-forming] GN=At5g05170 OS=Arabidopsis thaliana (Mouse-ear cress) PE=1 SV=2	cellulose synthase family protein [Populus trichocarpa]
Potri.008G062000.v3.0	9.53828e-05	1.21261	up	--	--	Molecular Function: Rho guanyl-nucleotide exchange factor activity (GO:0005089);; Cellular Component: nucleus (GO:0005634);; Cellular Component: cytosol (GO:0005829);; Cellular Component: plasma membrane (GO:0005886);; Biological Process: membrane fusion (GO:0006944);; Biological Process: embryo development ending in seed dormancy (GO:0009793);; Biological Process: plant-type cell wall modificati…	--	Rop guanine nucleotide exchange factor 5 GN=ROPGEF5 OS=Arabidopsis thaliana (Mouse-ear cress) PE=2 SV=1	hypothetical protein POPTR_0008s06230g [Populus trichocarpa]
Potri.016G030900.v3.0	6.85653e-05	-1.14673	down	--	--	Molecular Function: cysteine-type endopeptidase inhibitor activity (GO:0004869);; Cellular Component: extracellular region (GO:0005576);; Biological Process: proteolysis (GO:0006508);; Biological Process: defense response (GO:0006952);; Molecular Function: peptidase activity (GO:0008233);; Cellular Component: plastid (GO:0009536);; Biological Process: response to abiotic stimulus (GO:0009628);; B…	--	Cysteine proteinase inhibitor 12 (Precursor) OS=Oryza sativa subsp. japonica (Rice) PE=2 SV=1	hypothetical protein POPTR_0016s03070g [Populus trichocarpa]
Potri.001G368200.v3.0	7.65294e-08	1.5689	up	--	--	Molecular Function: nucleic acid binding (GO:0003676);; Molecular Function: binding (GO:0005488);; Biological Process: DNA recombination (GO:0006310);; Biological Process: chromatin organization (GO:0006325);; Biological Process: cellular response to DNA damage stimulus (GO:0006974);; Biological Process: cell cycle (GO:0007049);; Biological Process: regulation of gene expression (GO:0010468);; Bi…	--	Chromatin assembly factor 1 subunit FSM OS=Oryza sativa subsp. japonica (Rice) PE=2 SV=1	hypothetical protein POPTR_0001s37690g [Populus trichocarpa]
Potri.001G225600.v3.0	0.000113043	1.80904	up	--	--	Biological Process: nuclear division (GO:0000280);; Cellular Component: nuclear cohesin complex (GO:0000798);; Biological Process: cytokinesis by cell plate formation (GO:0000911);; Cellular Component: nucleus (GO:0005634);; Cellular Component: nucleolus (GO:0005730);; Biological Process: regulation of DNA replication (GO:0006275);; Biological Process: methylation-dependent chromatin silencing (G…	--	Sister chromatid cohesion 1 protein 3 GN=SYN3 OS=Arabidopsis thaliana (Mouse-ear cress) PE=2 SV=2	Sister chromatid cohesion 1 protein 3 [Populus trichocarpa]
Potri.001G140500.v3.0	0.00259073	-1.17482	down	--	--	--	--	--	hypothetical protein POPTR_0001s02290g [Populus trichocarpa]
Potri.010G129200.v3.0	0.00495789	-1.25293	down	--	--	Molecular Function: DNA binding (GO:0003677);; Molecular Function: sequence-specific DNA binding transcription factor activity (GO:0003700);; Cellular Component: nucleus (GO:0005634);; Biological Process: regulation of transcription, DNA-templated (GO:0006355);; Biological Process: protein targeting to membrane (GO:0006612);; Biological Process: fatty acid catabolic process (GO:0009062);; Cellula…	K09287|0.0|pop:POPTR_566667|RAV1	AP2/ERF and B3 domain-containing transcription repressor TEM1 GN=TEM1 OS=Arabidopsis thaliana (Mouse-ear cress) PE=1 SV=1	DNA-binding protein RAV2 [Populus trichocarpa]
Potri.001G465800.v3.0	0.00260611	1.02889	up	[S]	Function unknown	Molecular Function: protein kinase activity (GO:0004672);; Molecular Function: phosphoprotein phosphatase activity (GO:0004721);; Molecular Function: binding (GO:0005488);; Molecular Function: ATP binding (GO:0005524);; Biological Process: protein phosphorylation (GO:0006468);; Biological Process: cellular aromatic compound metabolic process (GO:0006725);; Biological Process: defense response (GO…	--	Probable LRR receptor-like serine/threonine-protein kinase At4g20940 GN=At4g20940 OS=Arabidopsis thaliana (Mouse-ear cress) PE=1 SV=1	PREDICTED: probable LRR receptor-like serine/threonine-protein kinase At4g20940 [Populus euphratica]
Potri.011G031200.v3.0	3.61228e-10	1.62637	up	[Z]	Cytoskeleton	Biological Process: maltose metabolic process (GO:0000023);; Biological Process: nuclear division (GO:0000280);; Biological Process: RNA splicing, via endonucleolytic cleavage and ligation (GO:0000394);; Biological Process: cell morphogenesis (GO:0000902);; Biological Process: cytokinesis by cell plate formation (GO:0000911);; Molecular Function: sequence-specific DNA binding transcription factor…	K10405|0.0|pop:POPTR_822824|hypothetical protein	Kinesin-1 GN=F7J7.210 OS=Arabidopsis thaliana (Mouse-ear cress) PE=2 SV=1	KINESIN-LIKE protein A [Populus trichocarpa]
Potri.013G052800.v3.0	6.15847e-06	2.62293	up	[E]	Amino acid transport and metabolism	Molecular Function: aromatic-L-amino-acid decarboxylase activity (GO:0004058);; Molecular Function: tyrosine decarboxylase activity (GO:0004837);; Cellular Component: cytoplasm (GO:0005737);; Biological Process: cellular amino acid metabolic process (GO:0006520);; Biological Process: L-phenylalanine catabolic process (GO:0006559);; Biological Process: response to water deprivation (GO:0009414);; …	K01592|0.0|pop:POPTR_571156|hypothetical protein	Tyrosine decarboxylase 2 GN=TYRDC-2 OS=Petroselinum crispum (Parsley) PE=2 SV=1	hypothetical protein POPTR_0013s04970g [Populus trichocarpa]
Potri.003G058600.v3.0	7.68006e-07	1.39354	up	--	--	--	--	--	hypothetical protein POPTR_0003s05730g [Populus trichocarpa]
Potri.014G099700.v3.0	3.68752e-06	1.93112	up	--	--	Biological Process: cell fate specification (GO:0001708);; Molecular Function: DNA binding (GO:0003677);; Molecular Function: sequence-specific DNA binding transcription factor activity (GO:0003700);; Molecular Function: calcium ion binding (GO:0005509);; Molecular Function: protein binding (GO:0005515);; Cellular Component: nucleus (GO:0005634);; Biological Process: regulation of transcription, …	--	Transcription factor bHLH13 GN=F6F3.7 OS=Arabidopsis thaliana (Mouse-ear cress) PE=2 SV=1	hypothetical protein POPTR_0014s09520g [Populus trichocarpa]
Potri.003G176700.v3.0	3.42633e-09	1.39915	up	[Q]	Secondary metabolites biosynthesis, transport and catabolism	Cellular Component: nucleus (GO:0005634);; Cellular Component: endoplasmic reticulum (GO:0005783);; Biological Process: response to oxidative stress (GO:0006979);; Biological Process: response to wounding (GO:0009611);; Biological Process: response to gravity (GO:0009629);; Cellular Component: plant-type vacuole membrane (GO:0009705);; Biological Process: chalcone biosynthetic process (GO:0009715…	K00660|0.0|pop:POPTR_554827|CHS4	Chalcone synthase 1 GN=CHS1 OS=Camellia sinensis (Tea) PE=2 SV=1	naregenin-chalcone synthase family protein [Populus trichocarpa]
Potri.002G060800.v3.0	0.000345003	1.09137	up	[K]	Transcription	Biological Process: cell morphogenesis (GO:0000902);; Cellular Component: cytosol (GO:0005829);; Cellular Component: plasma membrane (GO:0005886);; Biological Process: tissue development (GO:0009888);; Biological Process: cell growth (GO:0016049);; Molecular Function: kinase activity (GO:0016301);; Biological Process: phosphorylation (GO:0016310);; Biological Process: primary metabolic process (G…	--	Protodermal factor 1 (Precursor) GN=PDF1 OS=Arabidopsis thaliana (Mouse-ear cress) PE=2 SV=1	hypothetical protein POPTR_0002s06160g [Populus trichocarpa]
Potri.008G010500.v3.0	3.32366e-05	-2.60616	down	--	--	Molecular Function: translation initiation factor activity (GO:0003743);; Cellular Component: nuclear euchromatin (GO:0005719);; Cellular Component: nucleolus (GO:0005730);; Cellular Component: cytoplasm (GO:0005737);; Biological Process: DNA methylation (GO:0006306);; Biological Process: chromatin silencing (GO:0006342);; Biological Process: translational initiation (GO:0006413);; Biological Pro…	--	Protein argonaute 4A GN=P0038F12.13 OS=Oryza sativa subsp. japonica (Rice) PE=2 SV=1	hypothetical protein POPTR_0008s01100g [Populus trichocarpa]
Potri.001G070500.v3.0	0.00024856	1.06141	up	[L]	Replication, recombination and repair	Biological Process: cytokinesis by cell plate formation (GO:0000911);; Molecular Function: DNA binding (GO:0003677);; Molecular Function: DNA helicase activity (GO:0003678);; Molecular Function: ATP binding (GO:0005524);; Cellular Component: nucleus (GO:0005634);; Cellular Component: cytosol (GO:0005829);; Biological Process: acetyl-CoA metabolic process (GO:0006084);; Biological Process: DNA unw…	K02540|0.0|rcu:RCOM_1438760|DNA replication licensing factor MCM2, putative	DNA replication licensing factor MCM2 GN=OsI_36121 OS=Oryza sativa subsp. indica (Rice) PE=3 SV=1	hypothetical protein POPTR_0001s12700g [Populus trichocarpa]
Potri.005G174400.v3.0	0.0060545	-2.72818	down	--	--	Cellular Component: cytoplasmic membrane-bounded vesicle (GO:0016023);;	K13120|1e-101|pop:POPTR_863345|hypothetical protein	--	hypothetical protein POPTR_0005s15980g [Populus trichocarpa]
Potri.019G067900.v3.0	4.97634e-09	5.08169	up	[IQ]	--	Molecular Function: acetate-CoA ligase activity (GO:0003987);; Cellular Component: mitochondrion (GO:0005739);; Cellular Component: peroxisome (GO:0005777);; Biological Process: acetate metabolic process (GO:0006083);; Biological Process: glyoxylate cycle (GO:0006097);; Biological Process: metabolic process (GO:0008152);; Molecular Function: o-succinylbenzoate-CoA ligase activity (GO:0008756);; C…	--	Probable acyl-activating enzyme 6 GN=MQK4.6 OS=Arabidopsis thaliana (Mouse-ear cress) PE=1 SV=1	hypothetical protein POPTR_0019s09610g [Populus trichocarpa]
Potri.001G316000.v3.0	3.19506e-07	1.84719	up	--	--	--	--	--	PREDICTED: uncharacterized protein LOC105140484 isoform X3 [Populus euphratica]
Potri.005G222700.v3.0	0.00029043	1.54806	up	--	--	Cellular Component: nucleus (GO:0005634);; Biological Process: DNA-dependent DNA replication (GO:0006261);; Biological Process: phosphorus metabolic process (GO:0006793);; Cellular Component: chloroplast (GO:0009507);; Biological Process: chloroplast organization (GO:0009658);; Biological Process: gene silencing (GO:0016458);; Biological Process: regulation of nucleobase-containing compound metab…	--	CDT1-like protein a, chloroplastic (Precursor) GN=CDT1A OS=Arabidopsis thaliana (Mouse-ear cress) PE=1 SV=1	PREDICTED: CDT1-like protein a, chloroplastic [Populus euphratica]
Potri.016G084200.v3.0	0.000456315	1.91426	up	--	--	Molecular Function: RNA polymerase II transcription cofactor activity (GO:0001104);; Biological Process: regulation of transcription from RNA polymerase II promoter (GO:0006357);; Cellular Component: mediator complex (GO:0016592);;	--	Mediator of RNA polymerase II transcription subunit 4 GN=F9G14.160 OS=Arabidopsis thaliana (Mouse-ear cress) PE=1 SV=1	hydroxyproline-rich glycoprotein [Populus trichocarpa]
Potri.003G108400.v3.0	2.24616e-08	1.50596	up	[D]	Cell cycle control, cell division, chromosome partitioning	Cellular Component: condensin complex (GO:0000796);; Molecular Function: transporter activity (GO:0005215);; Molecular Function: binding (GO:0005488);; Molecular Function: ATP binding (GO:0005524);; Cellular Component: nucleus (GO:0005634);; Cellular Component: cytoplasm (GO:0005737);; Biological Process: DNA metabolic process (GO:0006259);; Biological Process: DNA repair (GO:0006281);; Biologica…	K06674|0.0|pop:POPTR_757320|CPE902	Structural maintenance of chromosomes protein 2-1 OS=Arabidopsis thaliana (Mouse-ear cress) PE=2 SV=2	TITAN3 family protein [Populus trichocarpa]
Potri.007G031100.v3.0	8.43938e-10	2.16664	up	[H]	Coenzyme transport and metabolism	Molecular Function: dimethylallyltranstransferase activity (GO:0004161);; Molecular Function: farnesyltranstransferase activity (GO:0004311);; Molecular Function: geranyltranstransferase activity (GO:0004337);; Cellular Component: mitochondrion (GO:0005739);; Cellular Component: endoplasmic reticulum (GO:0005783);; Biological Process: ubiquinone biosynthetic process (GO:0006744);; Cellular Compon…	K13789|0.0|pop:POPTR_1083401|hypothetical protein	Geranylgeranyl pyrophosphate synthase, chloroplastic (Precursor) GN=GGPS OS=Hevea brasiliensis (Para rubber tree) PE=1 SV=1	hypothetical protein POPTR_0007s12330g [Populus trichocarpa]
Potri.004G085600.v3.0	0.000233171	-1.18545	down	[LR]	--	Cellular Component: mitochondrion (GO:0005739);; Cellular Component: cytosol (GO:0005829);; Cellular Component: chloroplast (GO:0009507);; Biological Process: response to chitin (GO:0010200);; Molecular Function: hydrolase activity (GO:0016787);; Molecular Function: bis(5'-adenosyl)-pentaphosphatase activity (GO:0034432);;	--	Nudix hydrolase 18, mitochondrial (Precursor) GN=F10B6.26 OS=Arabidopsis thaliana (Mouse-ear cress) PE=2 SV=1	MutT-like family protein [Populus trichocarpa]
Potri.014G135900.v3.0	0.00175805	-1.53097	down	[I]	Lipid transport and metabolism	Biological Process: MAPK cascade (GO:0000165);; Biological Process: response to superoxide (GO:0000303);; Molecular Function: protein binding (GO:0005515);; Cellular Component: nucleus (GO:0005634);; Cellular Component: cytoplasm (GO:0005737);; Biological Process: protein targeting to membrane (GO:0006612);; Biological Process: response to cold (GO:0009409);; Biological Process: response to water…	--	Gibberellin receptor GID1B GN=T20O10.110 OS=Arabidopsis thaliana (Mouse-ear cress) PE=1 SV=1	hypothetical protein POPTR_0014s13170g [Populus trichocarpa]
Potri.008G144500.v3.0	6.95e-14	-2.0235	down	--	--	Molecular Function: iron ion binding (GO:0005506);; Cellular Component: cytoplasm (GO:0005737);; Biological Process: syncytium formation (GO:0006949);; Biological Process: inositol catabolic process (GO:0019310);; Biological Process: L-ascorbic acid biosynthetic process (GO:0019853);; Molecular Function: inositol oxygenase activity (GO:0050113);; Biological Process: oxidation-reduction process (G…	K00469|0.0|pop:POPTR_418574|hypothetical protein	Inositol oxygenase 1 OS=Arabidopsis thaliana (Mouse-ear cress) PE=2 SV=1	oxygenase-related family protein [Populus trichocarpa]
xiaoheiyang_newGene_146	0.000337774	-1.49777	down	--	--	--	--	--	hypothetical protein POPTR_0004s22250g, partial [Populus trichocarpa]
Potri.008G047900.v3.0	7.77445e-12	3.39516	up	[V]	Defense mechanisms	Molecular Function: nucleotide binding (GO:0000166);; Molecular Function: ATP binding (GO:0005524);; Cellular Component: vacuolar lumen (GO:0005775);; Cellular Component: plasma membrane (GO:0005886);; Biological Process: ATP catabolic process (GO:0006200);; Biological Process: amino acid transport (GO:0006865);; Biological Process: response to stress (GO:0006950);; Biological Process: vacuolar t…	--	ABC transporter G family member 6 GN=MSH12.4 OS=Arabidopsis thaliana (Mouse-ear cress) PE=2 SV=1	PREDICTED: ABC transporter G family member 6-like [Populus euphratica]
Potri.006G057800.v3.0	0.00507805	1.05698	up	--	--	Molecular Function: protein binding (GO:0005515);; Cellular Component: nucleus (GO:0005634);; Biological Process: regulation of mitosis (GO:0007088);; Biological Process: endomitotic cell cycle (GO:0007113);; Biological Process: trichome branching (GO:0010091);; Biological Process: response to UV-B (GO:0010224);; Biological Process: regulation of meiosis (GO:0040020);; Biological Process: DNA end…	--	Protein POLYCHOME GN=T24P15.17 OS=Arabidopsis thaliana (Mouse-ear cress) PE=1 SV=1	hypothetical protein POPTR_0006s05660g [Populus trichocarpa]
Potri.012G114100.v3.0	0.000403203	2.141	up	[L]	Replication, recombination and repair	Molecular Function: DNA binding (GO:0003677);; Molecular Function: ATP-dependent DNA helicase activity (GO:0004003);; Molecular Function: ATP binding (GO:0005524);;	--	ATP-dependent DNA helicase SRS2-like protein At4g25120 GN=SRS2 OS=Arabidopsis thaliana (Mouse-ear cress) PE=1 SV=1	PREDICTED: ATP-dependent DNA helicase SRS2-like protein At4g25120 isoform X1 [Populus euphratica]
Potri.005G027800.v3.0	2.30084e-07	-1.94091	down	--	--	Cellular Component: ubiquitin ligase complex (GO:0000151);; Cellular Component: condensed nuclear chromosome (GO:0000794);; Molecular Function: protein binding (GO:0005515);; Cellular Component: spindle (GO:0005819);; Cellular Component: cytosol (GO:0005829);; Biological Process: cellular protein modification process (GO:0006464);; Biological Process: organelle organization (GO:0006996);; Cellula…	--	Cullin-1 GN=CUL1 OS=Arabidopsis thaliana (Mouse-ear cress) PE=1 SV=1	PREDICTED: cullin-1-like [Populus euphratica]
Potri.018G146100.v3.0	1.2892e-05	1.5501	up	[Q]	Secondary metabolites biosynthesis, transport and catabolism	Molecular Function: iron ion binding (GO:0005506);; Cellular Component: extracellular region (GO:0005576);; Cellular Component: vacuolar membrane (GO:0005774);; Cellular Component: endoplasmic reticulum (GO:0005783);; Cellular Component: Golgi apparatus (GO:0005794);; Cellular Component: plasma membrane (GO:0005886);; Molecular Function: electron carrier activity (GO:0009055);; Biological Process…	K00487|0.0|pop:POPTR_584578|C4H3	Cytochrome P450 CYP73A100 OS=Panax ginseng (Korean ginseng) PE=2 SV=1	trans-cinnamate 4-hydroxylase [Populus trichocarpa]
Potri.017G136000.v3.0	1.42551e-07	2.23312	up	[R]	General function prediction only	Biological Process: transition metal ion transport (GO:0000041);; Cellular Component: cytoplasm (GO:0005737);; Biological Process: toxin catabolic process (GO:0009407);; Biological Process: response to water deprivation (GO:0009414);; Cellular Component: plasmodesma (GO:0009506);; Biological Process: response to wounding (GO:0009611);; Biological Process: jasmonic acid mediated signaling pathway …	--	1-aminocyclopropane-1-carboxylate oxidase homolog 1 GN=At1g06620 OS=Arabidopsis thaliana (Mouse-ear cress) PE=2 SV=1	hypothetical protein POPTR_0017s02370g [Populus trichocarpa]
Potri.002G200300.v3.0	1.51041e-08	1.77617	up	[M]	Cell wall/membrane/envelope biogenesis	Biological Process: microtubule cytoskeleton organization (GO:0000226);; Biological Process: double-strand break repair via homologous recombination (GO:0000724);; Biological Process: cytokinesis by cell plate formation (GO:0000911);; Cellular Component: endosome (GO:0005768);; Cellular Component: endoplasmic reticulum (GO:0005783);; Cellular Component: Golgi apparatus (GO:0005794);; Cellular Com…	K00770|0.0|pop:POPTR_552489|cellulose synthase (EC:2.4.1.12)	Cellulose synthase-like protein D5 GN=CSLD5 OS=Arabidopsis thaliana (Mouse-ear cress) PE=2 SV=1	cellulose synthase family protein [Populus trichocarpa]
Potri.001G010600.v3.0	0.000263228	-4.25118	down	--	--	--	--	--	hypothetical protein POPTR_0003s21570g [Populus trichocarpa]
Potri.010G055900.v3.0	0.00164287	1.10363	up	[L]	Replication, recombination and repair	Biological Process: double-strand break repair via homologous recombination (GO:0000724);; Molecular Function: DNA binding (GO:0003677);; Molecular Function: DNA-directed DNA polymerase activity (GO:0003887);; Cellular Component: nucleus (GO:0005634);; Cellular Component: mitochondrion (GO:0005739);; Biological Process: DNA replication initiation (GO:0006270);; Biological Process: regulation of D…	K02321|0.0|rcu:RCOM_1081910|alpha DNA polymerase, putative	--	DNA polymerase alpha subunit B family protein [Populus trichocarpa]
Potri.001G017100.v3.0	0.00209812	1.29241	up	--	--	--	--	--	hypothetical protein POPTR_0001s05490g [Populus trichocarpa]
Potri.007G018900.v3.0	0.000258789	-1.55524	down	[R]	General function prediction only	Molecular Function: epoxide hydrolase activity (GO:0004301);; Molecular Function: non-membrane spanning protein tyrosine kinase activity (GO:0004715);; Cellular Component: cytosol (GO:0005829);; Biological Process: metabolic process (GO:0008152);;	--	--	epoxide hydrolase family protein [Populus trichocarpa]
Potri.002G235500.v3.0	6.35037e-07	1.45244	up	[Z]	Cytoskeleton	Biological Process: nuclear division (GO:0000280);; Biological Process: phragmoplast assembly (GO:0000914);; Molecular Function: calmodulin binding (GO:0005516);; Molecular Function: ATP binding (GO:0005524);; Cellular Component: cytoskeleton (GO:0005856);; Cellular Component: kinesin complex (GO:0005871);; Cellular Component: microtubule (GO:0005874);; Cellular Component: plasma membrane (GO:000…	--	Kinesin-like protein KIN12B GN=MDB19.16 OS=Arabidopsis thaliana (Mouse-ear cress) PE=1 SV=1	PHRAGMOPLAST-ASSOCIATED KINESIN-RELATED protein 1 [Populus trichocarpa]
Potri.006G166700.v3.0	4.85226e-05	1.10513	up	--	--	Cellular Component: cell wall (GO:0005618);; Cellular Component: nucleus (GO:0005634);; Biological Process: lipid metabolic process (GO:0006629);; Biological Process: epidermis development (GO:0008544);; Cellular Component: chloroplast thylakoid (GO:0009534);; Biological Process: response to salt stress (GO:0009651);; Biological Process: anatomical structure morphogenesis (GO:0009653);; Biologica…	--	GDSL esterase/lipase At5g45670 (Precursor) GN=At5g45670 OS=Arabidopsis thaliana (Mouse-ear cress) PE=2 SV=1	unknown [Populus trichocarpa]
Potri.019G090500.v3.0	0.000580779	-1.1177	down	--	--	--	--	--	hypothetical protein POPTR_0019s12020g [Populus trichocarpa]
Potri.019G005400.v3.0	0	6.61511	up	--	--	Biological Process: very long-chain fatty acid metabolic process (GO:0000038);; Cellular Component: extracellular space (GO:0005615);; Cellular Component: cell wall (GO:0005618);; Cellular Component: nucleus (GO:0005634);; Biological Process: lipid metabolic process (GO:0006629);; Biological Process: water transport (GO:0006833);; Cellular Component: chloroplast thylakoid (GO:0009534);; Biologica…	--	GDSL esterase/lipase At1g29670 (Precursor) GN=At1g29670 OS=Arabidopsis thaliana (Mouse-ear cress) PE=2 SV=1	hypothetical protein POPTR_0053s00200g [Populus trichocarpa]
Potri.006G033200.v3.0	0.0037707	-1.07836	down	--	--	Molecular Function: cysteine-type endopeptidase inhibitor activity (GO:0004869);; Cellular Component: endoplasmic reticulum (GO:0005783);; Cellular Component: cytosol (GO:0005829);; Biological Process: response to stress (GO:0006950);; Biological Process: hyperosmotic response (GO:0006972);; Biological Process: response to oxidative stress (GO:0006979);; Biological Process: response to cold (GO:0…	--	Cysteine proteinase inhibitor 6 (Precursor) GN=CYS6 OS=Arabidopsis thaliana (Mouse-ear cress) PE=1 SV=2	hypothetical protein POPTR_0006s03170g [Populus trichocarpa]
Potri.T055200.v3.0	3.00407e-06	1.42681	up	--	--	Molecular Function: calcium ion binding (GO:0005509);;	--	Polcalcin Cyn d 7 OS=Cynodon dactylon (Bermuda grass) PE=1 SV=2	PREDICTED: uncharacterized protein LOC105116247 isoform X2 [Populus euphratica]
Potri.006G047500.v3.0	1.55431e-15	5.82161	up	[P]	Inorganic ion transport and metabolism	Molecular Function: carbonate dehydratase activity (GO:0004089);; Molecular Function: calcium-transporting ATPase activity (GO:0005388);; Molecular Function: calmodulin binding (GO:0005516);; Cellular Component: extracellular region (GO:0005576);; Cellular Component: vacuolar membrane (GO:0005774);; Cellular Component: plasma membrane (GO:0005886);; Biological Process: calcium ion transport (GO:0…	K01674|1e-167|pop:POPTR_417951|hypothetical protein	Alpha carbonic anhydrase 4 (Precursor) GN=ACA4 OS=Arabidopsis thaliana (Mouse-ear cress) PE=3 SV=1	hypothetical protein POPTR_0006s04610g [Populus trichocarpa]
Potri.009G082900.v3.0	1.88738e-15	1.80351	up	[S]	Function unknown	Biological Process: MAPK cascade (GO:0000165);; Cellular Component: extracellular region (GO:0005576);; Cellular Component: cell wall (GO:0005618);; Biological Process: protein targeting to membrane (GO:0006612);; Biological Process: response to water deprivation (GO:0009414);; Biological Process: detection of biotic stimulus (GO:0009595);; Biological Process: salicylic acid biosynthetic process …	--	Pathogenesis-related protein 1 (Precursor) GN=At2g14610 OS=Arabidopsis thaliana (Mouse-ear cress) PE=1 SV=1	pathogenesis-related family protein [Populus trichocarpa]
Potri.003G056000.v3.0	0.00042777	-1.72897	down	--	--	Molecular Function: DNA binding (GO:0003677);; Molecular Function: sequence-specific DNA binding transcription factor activity (GO:0003700);; Cellular Component: nucleus (GO:0005634);; Biological Process: DNA metabolic process (GO:0006259);; Biological Process: chromatin assembly or disassembly (GO:0006333);; Biological Process: embryo development ending in seed dormancy (GO:0009793);; Biological…	--	Trihelix transcription factor ASIL1 {ECO:0000305} OS=Arabidopsis thaliana (Mouse-ear cress) PE=1 SV=1	hypothetical protein POPTR_0003s05470g [Populus trichocarpa]
Potri.005G228600.v3.0	3.76535e-05	-1.67158	down	--	--	--	--	--	hypothetical protein POPTR_0005s25020g [Populus trichocarpa]
Potri.011G076500.v3.0	0.00413862	2.44598	up	--	--	Biological Process: very long-chain fatty acid metabolic process (GO:0000038);; Molecular Function: carboxylic ester hydrolase activity (GO:0004091);; Cellular Component: extracellular space (GO:0005615);; Cellular Component: cell wall (GO:0005618);; Cellular Component: nucleus (GO:0005634);; Biological Process: lipid metabolic process (GO:0006629);; Biological Process: water transport (GO:000683…	--	GDSL esterase/lipase At5g45670 (Precursor) GN=At5g45670 OS=Arabidopsis thaliana (Mouse-ear cress) PE=2 SV=1	GDSL-motif lipase/hydrolase family protein [Populus trichocarpa]
Potri.011G113900.v3.0	0.00698915	1.28651	up	--	--	Cellular Component: photosystem II (GO:0009523);; Cellular Component: chloroplast thylakoid membrane (GO:0009535);; Biological Process: photosynthetic electron transport chain (GO:0009767);; Cellular Component: integral component of membrane (GO:0016021);; Molecular Function: chlorophyll binding (GO:0016168);; Biological Process: protein-chromophore linkage (GO:0018298);;	K02704|0.0|pop:Poptr_cp049|psbB	Photosystem II CP47 reaction center protein {ECO:0000255|HAMAP-Rule:MF_01495} GN=Poptr_cp049 OS=Populus trichocarpa (Western balsam poplar) PE=3 SV=1	photosystem II CP47 protein [Populus alba]
Potri.001G009600.v3.0	1.38545e-05	1.1665	up	[L]	Replication, recombination and repair	Molecular Function: DNA binding (GO:0003677);; Molecular Function: DNA (cytosine-5-)-methyltransferase activity (GO:0003886);; Molecular Function: binding (GO:0005488);; Cellular Component: nucleus (GO:0005634);; Biological Process: chromatin silencing (GO:0006342);; Biological Process: transcription, DNA-templated (GO:0006351);; Biological Process: embryo development ending in seed dormancy (GO:…	K00558|0.0|pop:POPTR_750484|DMT903	DNA (cytosine-5)-methyltransferase CMT3 GN=CMT3 OS=Arabidopsis thaliana (Mouse-ear cress) PE=1 SV=2	hypothetical protein POPTR_0001s04700g [Populus trichocarpa]
Potri.006G225200.v3.0	0.00213338	-1.13886	down	[O]	Posttranslational modification, protein turnover, chaperones	Biological Process: mitotic cell cycle (GO:0000278);; Molecular Function: chromatin binding (GO:0003682);; Molecular Function: peptidyl-prolyl cis-trans isomerase activity (GO:0003755);; Cellular Component: nucleus (GO:0005634);; Cellular Component: cytosol (GO:0005829);; Biological Process: DNA methylation (GO:0006306);; Biological Process: mitotic recombination (GO:0006312);; Biological Process…	--	Peptidyl-prolyl cis-trans isomerase CYP57 GN=CYP57 OS=Arabidopsis thaliana (Mouse-ear cress) PE=1 SV=1	hypothetical protein POPTR_0006s24170g [Populus trichocarpa]
Potri.004G017500.v3.0	1.6398e-13	1.87901	up	[DT]	--	Biological Process: DNA metabolic process (GO:0006259);; Biological Process: chromatin silencing (GO:0006342);; Biological Process: organelle organization (GO:0006996);; Biological Process: gene silencing by RNA (GO:0031047);;	--	Myosin-5 GN=F1L3.28 OS=Arabidopsis thaliana (Mouse-ear cress) PE=1 SV=1	PREDICTED: abnormal spindle-like microcephaly-associated protein homolog isoform X1 [Populus euphratica]
Potri.010G062600.v3.0	0.00170422	-1.27689	down	[L]	Replication, recombination and repair	--	--	--	hypothetical protein POPTR_0010s07300g [Populus trichocarpa]
Potri.010G125300.v3.0	1.90365e-06	1.27686	up	--	--	Biological Process: very long-chain fatty acid metabolic process (GO:0000038);; Biological Process: sulfur amino acid metabolic process (GO:0000096);; Biological Process: polysaccharide biosynthetic process (GO:0000271);; Cellular Component: extracellular region (GO:0005576);; Cellular Component: nucleus (GO:0005634);; Cellular Component: endoplasmic reticulum (GO:0005783);; Biological Process: a…	--	3-ketoacyl-CoA synthase 6 GN=T26J14.10 OS=Arabidopsis thaliana (Mouse-ear cress) PE=1 SV=1	ECERIFERUM 6 family protein [Populus trichocarpa]
Potri.008G116500.v3.0	1.34788e-06	-1.25099	down	--	--	Cellular Component: plasma membrane (GO:0005886);; Biological Process: response to oxidative stress (GO:0006979);; Biological Process: proanthocyanidin biosynthetic process (GO:0010023);; Molecular Function: pinoresinol reductase activity (GO:0010283);; Molecular Function: lariciresinol reductase activity (GO:0010284);; Molecular Function: leucoanthocyanidin reductase activity (GO:0033788);; Biol…	--	Leucoanthocyanidin reductase GN=LAR OS=Desmodium uncinatum (Spanish clover) PE=1 SV=1	hypothetical protein POPTR_0008s11540g [Populus trichocarpa]
Potri.005G194300.v3.0	3.69105e-09	1.81511	up	--	--	--	--	--	hypothetical protein POPTR_0005s21630g [Populus trichocarpa]
Potri.006G108100.v3.0	0	4.1552	up	--	--	Biological Process: very long-chain fatty acid metabolic process (GO:0000038);; Molecular Function: calmodulin binding (GO:0005516);; Cellular Component: endosome (GO:0005768);; Cellular Component: Golgi apparatus (GO:0005794);; Cellular Component: trans-Golgi network (GO:0005802);; Cellular Component: plasma membrane (GO:0005886);; Biological Process: lipid transport (GO:0006869);; Molecular Fun…	--	Non-specific lipid-transfer protein 1 (Precursor) GN=LTP1 OS=Arabidopsis thaliana (Mouse-ear cress) PE=2 SV=1	Nonspecific lipid-transfer protein 1 [Populus trichocarpa]
Potri.012G071100.v3.0	0.00671187	1.01667	up	[RTKL]	--	Biological Process: activation of MAPKK activity (GO:0000186);; Biological Process: polysaccharide biosynthetic process (GO:0000271);; Biological Process: polysaccharide catabolic process (GO:0000272);; Molecular Function: protein serine/threonine kinase activity (GO:0004674);; Molecular Function: MAP kinase kinase kinase activity (GO:0004709);; Molecular Function: ATP binding (GO:0005524);; Cell…	--	LRR receptor-like serine/threonine-protein kinase FEI 1 (Precursor) GN=FEI1 OS=Arabidopsis thaliana (Mouse-ear cress) PE=1 SV=1	unknown [Populus trichocarpa]
Potri.010G079000.v3.0	0.00765264	1.37748	up	[RTKL]	--	Biological Process: mRNA splicing, via spliceosome (GO:0000398);; Biological Process: nuclear-transcribed mRNA catabolic process (GO:0000956);; Molecular Function: protein serine/threonine kinase activity (GO:0004674);; Molecular Function: calmodulin-dependent protein kinase activity (GO:0004683);; Molecular Function: calmodulin binding (GO:0005516);; Molecular Function: ATP binding (GO:0005524);…	--	CBL-interacting serine/threonine-protein kinase 4 OS=Arabidopsis thaliana (Mouse-ear cress) PE=1 SV=1	CBL-interacting protein kinase 4 [Populus trichocarpa]
Potri.014G162800.v3.0	6.34319e-05	-1.21113	down	--	--	Biological Process: microtubule cytoskeleton organization (GO:0000226);; Molecular Function: protein binding (GO:0005515);; Cellular Component: nuclear envelope (GO:0005635);; Biological Process: transport (GO:0006810);; Biological Process: response to osmotic stress (GO:0006970);; Biological Process: response to organic substance (GO:0010033);; Biological Process: cell growth (GO:0016049);; Cell…	--	Major latex allergen Hev b 5 OS=Hevea brasiliensis (Para rubber tree) PE=1 SV=3	hypothetical protein POPTR_0014s16090g [Populus trichocarpa]
Potri.013G100700.v3.0	0	-2.7111	down	[F]	Nucleotide transport and metabolism	Molecular Function: catalytic activity (GO:0003824);; Biological Process: nucleoside metabolic process (GO:0009116);; Molecular Function: nutrient reservoir activity (GO:0045735);;	--	Bark storage protein A (Precursor) GN=BSPA OS=Populus deltoides (Eastern poplar) PE=2 SV=1	hypothetical protein POPTR_0013s10380g [Populus trichocarpa]
Potri.001G470600.v3.0	0.00434563	1.04497	up	--	--	--	K06699|0.0|rcu:RCOM_0415020|hypothetical protein	Proteasome activator subunit 4 GN=PA200 OS=Arabidopsis thaliana (Mouse-ear cress) PE=2 SV=2	hypothetical protein POPTR_0001s47440g [Populus trichocarpa]
Potri.006G178700.v3.0	2.99713e-06	-1.58417	down	--	--	Molecular Function: nucleic acid binding (GO:0003676);; Molecular Function: protein binding (GO:0005515);; Cellular Component: nucleus (GO:0005634);; Cellular Component: endoplasmic reticulum (GO:0005783);; Biological Process: RNA processing (GO:0006396);; Biological Process: transport (GO:0006810);; Biological Process: response to osmotic stress (GO:0006970);; Biological Process: circadian rhyth…	--	Cinnamoyl-CoA reductase 1 GN=T24D18.5 OS=Arabidopsis thaliana (Mouse-ear cress) PE=1 SV=1	cinnamoyl-CoA reductase-related family protein [Populus trichocarpa]
Potri.001G235500.v3.0	0.00238249	-2.00845	down	[KAD]	--	Biological Process: cell fate specification (GO:0001708);; Molecular Function: DNA binding (GO:0003677);; Molecular Function: chromatin binding (GO:0003682);; Molecular Function: sequence-specific DNA binding transcription factor activity (GO:0003700);; Molecular Function: protein binding (GO:0005515);; Cellular Component: nucleus (GO:0005634);; Biological Process: regulation of transcription, DN…	K09422|0.0|pop:POPTR_797707|MYB206	Transcription factor MYB48 GN=MYB48 OS=Arabidopsis thaliana (Mouse-ear cress) PE=2 SV=1	myb family transcription factor family protein [Populus trichocarpa]
Potri.004G224200.v3.0	0.00325068	-1.26679	down	--	--	--	--	--	unknown [Populus trichocarpa]
Potri.005G252000.v3.0	0.00427623	3.35152	up	[RTKL]	--	Biological Process: activation of MAPKK activity (GO:0000186);; Biological Process: RNA splicing, via endonucleolytic cleavage and ligation (GO:0000394);; Biological Process: respiratory burst involved in defense response (GO:0002679);; Molecular Function: protein serine/threonine kinase activity (GO:0004674);; Molecular Function: MAP kinase kinase kinase activity (GO:0004709);; Molecular Functio…	--	Serine/threonine-protein kinase CDL1 {ECO:0000305} OS=Arabidopsis thaliana (Mouse-ear cress) PE=1 SV=1	hypothetical protein POPTR_0005s27340g [Populus trichocarpa]
Potri.001G259100.v3.0	0.00113499	1.20357	up	[C]	Energy production and conversion	Molecular Function: aldehyde dehydrogenase [NAD(P)+] activity (GO:0004030);; Molecular Function: binding (GO:0005488);; Biological Process: cellular aldehyde metabolic process (GO:0006081);; Biological Process: response to stress (GO:0006950);; Cellular Component: plastid (GO:0009536);; Biological Process: response to abiotic stimulus (GO:0009628);; Molecular Function: oxidoreductase activity, ac…	K00128|0.0|pop:POPTR_706284|aldehyde dehydrogenase (NAD)/3-chloroallyl aldehyde dehydrogenase (EC:1.2.1.27)	Aldehyde dehydrogenase family 3 member F1 GN=ALDH3F1 OS=Arabidopsis thaliana (Mouse-ear cress) PE=2 SV=2	hypothetical protein POPTR_0001s26630g [Populus trichocarpa]
Potri.013G136400.v3.0	7.59393e-14	2.9055	up	[QR]	--	Cellular Component: nucleus (GO:0005634);; Cellular Component: cytoplasm (GO:0005737);; Cellular Component: plasma membrane (GO:0005886);; Cellular Component: plasmodesma (GO:0009506);; Biological Process: isoflavonoid phytoalexin biosynthetic process (GO:0009701);; Biological Process: lignin biosynthetic process (GO:0009809);; Biological Process: alkaloid biosynthetic process (GO:0009821);; Mole…	--	(R,S)-reticuline 7-O-methyltransferase GN=PSOMT1 OS=Papaver somniferum (Opium poppy) PE=1 SV=1	hypothetical protein POPTR_0013s14000g [Populus trichocarpa]
Potri.001G264000.v3.0	1.84897e-12	1.6729	up	[L]	Replication, recombination and repair	Molecular Function: nucleotide binding (GO:0000166);; Biological Process: cytokinesis by cell plate formation (GO:0000911);; Molecular Function: DNA binding (GO:0003677);; Molecular Function: DNA topoisomerase activity (GO:0003916);; Molecular Function: DNA topoisomerase type II (ATP-hydrolyzing) activity (GO:0003918);; Molecular Function: ATP binding (GO:0005524);; Cellular Component: chromosome…	--	DNA topoisomerase 2 GN=TOP2 OS=Arabidopsis thaliana (Mouse-ear cress) PE=2 SV=2	DNA topoisomerase family protein [Populus trichocarpa]
Potri.010G163800.v3.0	4.75736e-05	1.17567	up	--	--	Molecular Function: translation initiation factor activity (GO:0003743);; Molecular Function: endoribonuclease activity (GO:0004521);; Molecular Function: protein binding (GO:0005515);; Cellular Component: nucleolus (GO:0005730);; Cellular Component: cytosol (GO:0005829);; Biological Process: translational initiation (GO:0006413);; Biological Process: meiotic nuclear division (GO:0007126);; Biolo…	--	Protein argonaute 7 GN=F10D13.11 OS=Arabidopsis thaliana (Mouse-ear cress) PE=2 SV=1	hypothetical protein POPTR_0010s17100g [Populus trichocarpa]
Potri.006G235000.v3.0	0.000145355	1.18437	up	[RTKL]	--	Biological Process: microtubule cytoskeleton organization (GO:0000226);; Biological Process: mitotic cell cycle (GO:0000278);; Cellular Component: chromosome, centromeric region (GO:0000775);; Biological Process: cytokinesis by cell plate formation (GO:0000911);; Molecular Function: ATP binding (GO:0005524);; Cellular Component: nucleolus (GO:0005730);; Cellular Component: spindle (GO:0005819);; …	K08850|0.0|pop:POPTR_819526|hypothetical protein	Serine/threonine-protein kinase Aurora-1 GN=AUR1 OS=Arabidopsis thaliana (Mouse-ear cress) PE=1 SV=1	serine/threonine protein kinase [Populus trichocarpa]
Potri.014G171600.v3.0	0.000428606	1.20436	up	[O]	Posttranslational modification, protein turnover, chaperones	Molecular Function: serine-type endopeptidase activity (GO:0004252);; Biological Process: proteolysis (GO:0006508);; Cellular Component: plant-type cell wall (GO:0009505);; Biological Process: response to auxin (GO:0009733);; Cellular Component: external side of plasma membrane (GO:0009897);; Biological Process: lateral root morphogenesis (GO:0010102);; Biological Process: stomatal complex morpho…	--	Subtilisin-like protease SBT5.3 (Precursor) OS=Arabidopsis thaliana (Mouse-ear cress) PE=2 SV=1	subtilisin-like protease family protein [Populus trichocarpa]
Potri.003G102900.v3.0	0.0019848	-1.09426	down	[K]	Transcription	Cellular Component: DNA-directed RNA polymerase IV complex (GO:0000418);; Cellular Component: DNA-directed RNA polymerase V complex (GO:0000419);; Molecular Function: DNA binding (GO:0003677);; Molecular Function: DNA-directed RNA polymerase activity (GO:0003899);; Cellular Component: DNA-directed RNA polymerase II, core complex (GO:0005665);; Biological Process: transcription, DNA-templated (GO:…	K03007|4e-43|vvi:100267114|hypothetical protein LOC100267114	DNA-directed RNA polymerase subunit 10-like protein GN=NRPB10L OS=Arabidopsis thaliana (Mouse-ear cress) PE=3 SV=1	PREDICTED: DNA-directed RNA polymerase subunit 10-like protein [Musa acuminata subsp. malaccensis]
Potri.015G122100.v3.0	0.00215326	1.87775	up	--	--	Biological Process: response to hypoxia (GO:0001666);; Cellular Component: extracellular region (GO:0005576);; Cellular Component: Golgi apparatus (GO:0005794);; Biological Process: microtubule nucleation (GO:0007020);; Cellular Component: plant-type cell wall (GO:0009505);; Cellular Component: plasmodesma (GO:0009506);; Biological Process: response to mechanical stimulus (GO:0009612);; Biologica…	--	Protein EXORDIUM-like 7 (Precursor) GN=EXL7 OS=Arabidopsis thaliana (Mouse-ear cress) PE=2 SV=2	phosphate-responsive 1 family protein [Populus trichocarpa]
Potri.T051200.v3.0	4.86001e-05	2.13531	up	[R]	General function prediction only	Molecular Function: phospholipase activity (GO:0004620);; Cellular Component: cytoplasm (GO:0005737);; Biological Process: lipid metabolic process (GO:0006629);; Biological Process: response to bacterium (GO:0009617);; Biological Process: plant-type hypersensitive response (GO:0009626);; Biological Process: response to abscisic acid (GO:0009737);; Biological Process: salicylic acid mediated signa…	--	Patatin-like protein 1 GN=PLP1 OS=Arabidopsis thaliana (Mouse-ear cress) PE=1 SV=2	hypothetical protein POPTR_0078s00210g [Populus trichocarpa]
Potri.005G251400.v3.0	1.07696e-05	1.3495	up	[D]	Cell cycle control, cell division, chromosome partitioning	Biological Process: regulation of cyclin-dependent protein serine/threonine kinase activity (GO:0000079);; Cellular Component: nucleus (GO:0005634);; Cellular Component: cytoplasm (GO:0005737);; Biological Process: mitotic nuclear division (GO:0007067);; Molecular Function: protein kinase binding (GO:0019901);; Biological Process: cell division (GO:0051301);;	K05868|0.0|pop:POPTR_831711|hypothetical protein	Cyclin-B2-4 OS=Arabidopsis thaliana (Mouse-ear cress) PE=2 SV=2	cyclin family protein [Populus trichocarpa]
Potri.019G008600.v3.0	0.000507567	4.18702	up	--	--	Biological Process: very long-chain fatty acid metabolic process (GO:0000038);; Cellular Component: extracellular space (GO:0005615);; Cellular Component: cell wall (GO:0005618);; Cellular Component: nucleus (GO:0005634);; Biological Process: lipid metabolic process (GO:0006629);; Biological Process: water transport (GO:0006833);; Cellular Component: chloroplast thylakoid (GO:0009534);; Biologica…	--	GDSL esterase/lipase At1g29670 (Precursor) GN=At1g29670 OS=Arabidopsis thaliana (Mouse-ear cress) PE=2 SV=1	unknown [Populus trichocarpa]
Potri.019G131500.v3.0	0.00050505	1.07838	up	[RTKL]	--	Biological Process: polysaccharide catabolic process (GO:0000272);; Biological Process: respiratory burst involved in defense response (GO:0002679);; Molecular Function: protein serine/threonine kinase activity (GO:0004674);; Molecular Function: ATP binding (GO:0005524);; Cellular Component: extracellular region (GO:0005576);; Cellular Component: mitochondrion (GO:0005739);; Cellular Component: v…	--	Probable inactive receptor kinase At5g58300 (Precursor) GN=At5g58300 OS=Arabidopsis thaliana (Mouse-ear cress) PE=2 SV=1	putative plant disease resistance family protein [Populus trichocarpa]
Potri.009G067800.v3.0	7.54443e-06	-1.40273	down	--	--	--	--	--	las1-like family protein [Populus trichocarpa]
Potri.007G133500.v3.0	0.000951596	-1.17623	down	[IR]	--	Cellular Component: extracellular space (GO:0005615);; Biological Process: systemic acquired resistance (GO:0009627);; Biological Process: response to salicylic acid (GO:0009751);; Biological Process: defense response to fungus, incompatible interaction (GO:0009817);; Biological Process: induced systemic resistance, ethylene mediated signaling pathway (GO:0009866);; Biological Process: jasmonic a…	--	GDSL esterase/lipase 4 (Precursor) GN=GLIP4 OS=Arabidopsis thaliana (Mouse-ear cress) PE=2 SV=2	hypothetical protein POPTR_0007s01520g [Populus trichocarpa]
Potri.001G272000.v3.0	1.52571e-06	1.36426	up	[D]	Cell cycle control, cell division, chromosome partitioning	Biological Process: regulation of cyclin-dependent protein serine/threonine kinase activity (GO:0000079);; Cellular Component: nucleus (GO:0005634);; Cellular Component: mitochondrion (GO:0005739);; Biological Process: mitotic nuclear division (GO:0007067);; Biological Process: stomatal lineage progression (GO:0010440);; Molecular Function: cyclin-dependent protein serine/threonine kinase regulat…	K05868|0.0|pop:POPTR_804416|CYCB1-4	Cyclin-B1-4 GN=CYCB1-4 OS=Arabidopsis thaliana (Mouse-ear cress) PE=2 SV=1	hypothetical protein POPTR_0001s27890g [Populus trichocarpa]
Potri.006G110200.v3.0	0.000127583	-1.06815	down	--	--	Molecular Function: ubiquitin-protein transferase activity (GO:0004842);; Molecular Function: ATP binding (GO:0005524);; Cellular Component: nucleus (GO:0005634);; Cellular Component: cytoplasm (GO:0005737);; Cellular Component: vacuole (GO:0005773);; Cellular Component: cytosol (GO:0005829);; Cellular Component: plasma membrane (GO:0005886);; Biological Process: postreplication repair (GO:000630…	--	Ubiquitin-conjugating enzyme E2 8 GN=MBK23.24 OS=Arabidopsis thaliana (Mouse-ear cress) PE=1 SV=1	PREDICTED: ubiquitin-conjugating enzyme E2 28 [Beta vulgaris subsp. vulgaris]
Potri.019G073400.v3.0	1.06596e-09	-2.33567	down	--	--	Molecular Function: metalloendopeptidase activity (GO:0004222);; Biological Process: proteolysis (GO:0006508);; Molecular Function: zinc ion binding (GO:0008270);; Cellular Component: extracellular matrix (GO:0031012);;	--	Metalloendoproteinase 1 (Precursor) OS=Glycine max (Soybean) PE=1 SV=2	hypothetical protein POPTR_0019s10230g [Populus trichocarpa]
Potri.001G053000.v3.0	0.00451528	1.68834	up	--	--	--	--	--	hypothetical protein POPTR_0001s14180g [Populus trichocarpa]
Potri.006G082900.v3.0	1.41496e-05	1.30738	up	[Z]	Cytoskeleton	Biological Process: microtubule cytoskeleton organization (GO:0000226);; Biological Process: cytokinesis by cell plate formation (GO:0000911);; Molecular Function: microtubule motor activity (GO:0003777);; Molecular Function: calmodulin binding (GO:0005516);; Molecular Function: ATP binding (GO:0005524);; Cellular Component: kinesin complex (GO:0005871);; Cellular Component: microtubule (GO:00058…	K10398|0.0|pop:POPTR_560735|hypothetical protein	125 kDa kinesin-related protein GN=TKRP125 OS=Nicotiana tabacum (Common tobacco) PE=1 SV=1	kinesin motor family protein [Populus trichocarpa]
Potri.019G116200.v3.0	0.00788142	1.38752	up	--	--	--	--	--	hypothetical protein POPTR_0019s13870g [Populus trichocarpa]
Potri.017G155300.v3.0	0.00106016	1.0062	up	[V]	Defense mechanisms	Molecular Function: ATP binding (GO:0005524);; Cellular Component: nucleus (GO:0005634);; Biological Process: ATP catabolic process (GO:0006200);; Cellular Component: plasmodesma (GO:0009506);; Cellular Component: chloroplast (GO:0009507);; Biological Process: response to wounding (GO:0009611);; Biological Process: response to salt stress (GO:0009651);; Biological Process: response to abscisic ac…	--	ABC transporter G family member 11 GN=At1g17840 OS=Arabidopsis thaliana (Mouse-ear cress) PE=1 SV=1	PREDICTED: ABC transporter G family member 11 isoform X1 [Populus euphratica]
Potri.007G130300.v3.0	3.71575e-05	-2.70313	down	[R]	General function prediction only	Molecular Function: serine-type endopeptidase activity (GO:0004252);; Cellular Component: integral component of membrane (GO:0016021);;	--	Uncharacterized protein At3g58460 GN=At3g58460 OS=Arabidopsis thaliana (Mouse-ear cress) PE=1 SV=2	rhomboid family protein [Populus trichocarpa]
Potri.002G202400.v3.0	3.60163e-05	1.79368	up	--	--	Cellular Component: extracellular region (GO:0005576);; Cellular Component: mitochondrion (GO:0005739);; Cellular Component: Golgi apparatus (GO:0005794);; Cellular Component: cytosol (GO:0005829);; Cellular Component: plasma membrane (GO:0005886);; Biological Process: carbohydrate metabolic process (GO:0005975);; Molecular Function: cellulase activity (GO:0008810);; Cellular Component: plant-typ…	--	Endoglucanase 17 (Precursor) GN=At4g02290 OS=Arabidopsis thaliana (Mouse-ear cress) PE=2 SV=1	hypothetical protein POPTR_0002s20350g [Populus trichocarpa]
Potri.002G037500.v3.0	0.00381208	-1.11438	down	--	--	Cellular Component: nucleus (GO:0005634);; Cellular Component: mitochondrion (GO:0005739);; Cellular Component: plastid (GO:0009536);; Biological Process: response to blue light (GO:0009637);; Biological Process: unidimensional cell growth (GO:0009826);; Biological Process: determination of bilateral symmetry (GO:0009855);; Biological Process: polarity specification of adaxial/abaxial axis (GO:00…	--	Protein LIGHT-DEPENDENT SHORT HYPOCOTYLS 3 GN=T16B12.3 OS=Arabidopsis thaliana (Mouse-ear cress) PE=1 SV=1	hypothetical protein POPTR_0002s03860g [Populus trichocarpa]
Potri.008G053800.v3.0	6.15278e-07	-1.26864	down	[O]	Posttranslational modification, protein turnover, chaperones	Molecular Function: ubiquitin-protein transferase activity (GO:0004842);; Molecular Function: ATP binding (GO:0005524);; Cellular Component: nucleus (GO:0005634);; Cellular Component: cytosol (GO:0005829);; Cellular Component: plasma membrane (GO:0005886);; Biological Process: DNA metabolic process (GO:0006259);; Biological Process: ubiquitin-dependent protein catabolic process (GO:0006511);; Bio…	K10575|1e-124|pop:POPTR_656076|hypothetical protein	Ubiquitin-conjugating enzyme E2 7 GN=UBC7 OS=Arabidopsis thaliana (Mouse-ear cress) PE=2 SV=1	Ubiquitin-conjugating enzyme E2 13 family protein [Populus trichocarpa]
Potri.003G045800.v3.0	4.35107e-05	-4.41929	down	--	--	--	--	Pentatricopeptide repeat-containing protein At1g77360, mitochondrial (Precursor) GN=At1g77360 OS=Arabidopsis thaliana (Mouse-ear cress) PE=2 SV=2	hypothetical protein POPTR_0003s03950g [Populus trichocarpa]
xiaoheiyang_newGene_9	0	3.32956	up	--	--	Molecular Function: binding (GO:0005488);; Cellular Component: plant-type cell wall (GO:0009505);; Biological Process: response to abiotic stimulus (GO:0009628);; Biological Process: post-embryonic development (GO:0009791);; Biological Process: cellular component organization (GO:0016043);; Biological Process: response to chemical (GO:0042221);; Biological Process: single-organism cellular proces…	--	Extensin (Precursor) GN=HRGPNT3 OS=Nicotiana tabacum (Common tobacco) PE=2 SV=1	hypothetical protein POPTR_0001s26690g, partial [Populus trichocarpa]
Potri.006G190400.v3.0	3.56546e-05	1.44002	up	--	--	--	--	--	hypothetical protein POPTR_0006s20480g [Populus trichocarpa]
Potri.006G190300.v3.0	0.000823109	-1.56446	down	--	--	Molecular Function: ubiquitin-protein transferase activity (GO:0004842);; Cellular Component: nucleus (GO:0005634);; Cellular Component: cytosol (GO:0005829);; Molecular Function: zinc ion binding (GO:0008270);; Biological Process: mRNA transcription (GO:0009299);; Biological Process: response to water deprivation (GO:0009414);; Biological Process: response to light stimulus (GO:0009416);; Cellul…	--	E3 ubiquitin-protein ligase RING1-like GN=At3g19950 OS=Arabidopsis thaliana (Mouse-ear cress) PE=1 SV=1	zinc finger family protein [Populus trichocarpa]
Potri.005G045300.v3.0	0.00040414	-1.11985	down	--	--	--	--	Anther-specific protein SF18 (Precursor; Fragment) OS=Helianthus annuus (Common sunflower) PE=2 SV=1	hypothetical protein POPTR_0005s04680g [Populus trichocarpa]
xiaoheiyang_newGene_76	8.40715e-08	2.43574	up	--	--	Molecular Function: protein binding (GO:0005515);; Cellular Component: plant-type cell wall (GO:0009505);; Cellular Component: plasmodesma (GO:0009506);; Biological Process: pollen tube growth (GO:0009860);; Biological Process: trichoblast differentiation (GO:0010054);; Cellular Component: intracellular organelle (GO:0043229);;	--	Extensin (Precursor) OS=Daucus carota (Wild carrot) PE=2 SV=1	PREDICTED: extensin-2-like [Populus euphratica]
Potri.001G333600.v3.0	0.00760141	1.09228	up	[R]	General function prediction only	Biological Process: cell morphogenesis (GO:0000902);; Biological Process: regionalization (GO:0003002);; Molecular Function: catalytic activity (GO:0003824);; Molecular Function: voltage-gated potassium channel activity (GO:0005249);; Molecular Function: protein binding (GO:0005515);; Cellular Component: Golgi apparatus (GO:0005794);; Biological Process: ion transport (GO:0006811);; Biological Pr…	--	E3 ubiquitin-protein ligase KEG GN=KEG OS=Arabidopsis thaliana (Mouse-ear cress) PE=1 SV=2	hypothetical protein POPTR_0001s34120g [Populus trichocarpa]
Potri.014G125300.v3.0	0.00106061	1.7143	up	--	--	Cellular Component: Golgi apparatus (GO:0005794);; Cellular Component: plasma membrane (GO:0005886);; Biological Process: polysaccharide metabolic process (GO:0005976);; Biological Process: pattern specification process (GO:0007389);; Biological Process: response to abiotic stimulus (GO:0009628);; Biological Process: cell tip growth (GO:0009932);; Biological Process: cellulose microfibril organiz…	--	COBRA-like protein 7 (Precursor) GN=dl4100c OS=Arabidopsis thaliana (Mouse-ear cress) PE=1 SV=2	hypothetical protein POPTR_0014s12020g [Populus trichocarpa]
Potri.014G140400.v3.0	0.00204413	1.92323	up	[J]	Translation, ribosomal structure and biogenesis	Molecular Function: RNA binding (GO:0003723);; Molecular Function: RNA-directed DNA polymerase activity (GO:0003964);; Molecular Function: tyrosine-tRNA ligase activity (GO:0004831);; Molecular Function: ATP binding (GO:0005524);; Cellular Component: mitochondrion (GO:0005739);; Biological Process: RNA-dependent DNA replication (GO:0006278);; Biological Process: tyrosyl-tRNA aminoacylation (GO:00…	K01866|0.0|rcu:RCOM_1443770|tyrosyl-tRNA synthetase, putative (EC:6.1.1.1)	--	PREDICTED: tyrosine--tRNA ligase, mitochondrial [Populus euphratica]
Potri.015G106700.v3.0	5.73354e-06	-1.24605	down	--	--	--	--	--	unknown [Populus trichocarpa x Populus deltoides]
Potri.014G059800.v3.0	0.000829398	-1.51079	down	--	--	Cellular Component: extracellular region (GO:0005576);; Biological Process: anion transport (GO:0006820);; Biological Process: lipid transport (GO:0006869);; Molecular Function: lipid binding (GO:0008289);; Biological Process: response to cold (GO:0009409);; Cellular Component: plant-type cell wall (GO:0009505);; Cellular Component: plasmodesma (GO:0009506);; Biological Process: systemic acquired…	--	Putative lipid-binding protein At4g00165 (Precursor) GN=At4g00165 OS=Arabidopsis thaliana (Mouse-ear cress) PE=2 SV=1	unknown [Populus trichocarpa]
Potri.006G079500.v3.0	2.37821e-06	1.47067	up	--	--	Biological Process: cytokinesis (GO:0000910);; Biological Process: DNA replication initiation (GO:0006270);; Biological Process: regulation of DNA replication (GO:0006275);; Biological Process: methylation-dependent chromatin silencing (GO:0006346);; Biological Process: intracellular protein transport (GO:0006886);; Biological Process: microtubule-based process (GO:0007017);; Biological Process: …	--	Microtubule-associated protein TORTIFOLIA1 GN=T24A18.10 OS=Arabidopsis thaliana (Mouse-ear cress) PE=1 SV=2	PREDICTED: microtubule-associated protein TORTIFOLIA1-like [Populus euphratica]
Potri.019G056200.v3.0	0.00456742	1.0385	up	--	--	Biological Process: mitotic cell cycle (GO:0000278);; Biological Process: double-strand break repair via homologous recombination (GO:0000724);; Molecular Function: protein binding (GO:0005515);; Biological Process: DNA replication initiation (GO:0006270);; Biological Process: regulation of DNA replication (GO:0006275);; Biological Process: postreplication repair (GO:0006301);; Biological Process…	--	Mini-chromosome maintenance complex-binding protein GN=ETG1 OS=Arabidopsis thaliana (Mouse-ear cress) PE=1 SV=1	hypothetical protein POPTR_0019s08400g [Populus trichocarpa]
Potri.001G112600.v3.0	0.00755586	-1.81972	down	--	--	Molecular Function: protein binding (GO:0005515);; Cellular Component: chloroplast (GO:0009507);; Cellular Component: plastid (GO:0009536);; Biological Process: chloroplast organization (GO:0009658);; Biological Process: PSII associated light-harvesting complex II catabolic process (GO:0010304);; Biological Process: chlorophyll catabolic process (GO:0015996);;	--	Protein STAY-GREEN 1, chloroplastic (Precursor) GN=F7H19.100 OS=Arabidopsis thaliana (Mouse-ear cress) PE=1 SV=1	hypothetical protein POPTR_0001s08470g [Populus trichocarpa]
Potri.004G105000.v3.0	0.00166525	-1.33224	down	--	--	Molecular Function: nucleic acid binding (GO:0003676);; Molecular Function: 3-beta-hydroxy-delta5-steroid dehydrogenase activity (GO:0003854);; Biological Process: steroid biosynthetic process (GO:0006694);; Biological Process: transport (GO:0006810);; Biological Process: defense response (GO:0006952);; Biological Process: response to osmotic stress (GO:0006970);; Biological Process: organelle or…	--	Cinnamoyl-CoA reductase 1 GN=T24D18.5 OS=Arabidopsis thaliana (Mouse-ear cress) PE=1 SV=1	hypothetical protein POPTR_0004s10470g [Populus trichocarpa]
Potri.005G116200.v3.0	4.41454e-07	1.6192	up	[M]	Cell wall/membrane/envelope biogenesis	Molecular Function: protein binding (GO:0005515);; Cellular Component: Golgi apparatus (GO:0005794);; Cellular Component: cytosol (GO:0005829);; Biological Process: cell communication (GO:0007154);; Molecular Function: GDP-mannose 4,6-dehydratase activity (GO:0008446);; Biological Process: nucleotide-sugar metabolic process (GO:0009225);; Biological Process: unidimensional cell growth (GO:0009826…	K01711|0.0|pop:POPTR_836590|gdp-mannose 4,6-dehydratase (EC:4.2.1.47)	GDP-mannose 4,6 dehydratase 1 GN=GMD1 OS=Arabidopsis thaliana (Mouse-ear cress) PE=1 SV=1	GDP-mannose 4 family protein [Populus trichocarpa]
Potri.011G071400.v3.0	0	-6.91916	down	--	--	Cellular Component: ubiquitin ligase complex (GO:0000151);; Molecular Function: ubiquitin-protein transferase activity (GO:0004842);; Molecular Function: protein binding (GO:0005515);; Biological Process: ER-nucleus signaling pathway (GO:0006984);; Biological Process: protein localization (GO:0008104);; Cellular Component: plastid (GO:0009536);; Biological Process: plant-type hypersensitive respo…	--	U-box domain-containing protein 17 GN=PUB17 OS=Arabidopsis thaliana (Mouse-ear cress) PE=2 SV=1	armadillo/beta-catenin repeat family protein [Populus trichocarpa]
Potri.018G072500.v3.0	1.39775e-05	1.26852	up	--	--	Cellular Component: cytosol (GO:0005829);;	--	--	hypothetical protein POPTR_0018s06270g [Populus trichocarpa]
Potri.004G020400.v3.0	0.00310753	1.03179	up	[K]	Transcription	Biological Process: double-strand break repair via homologous recombination (GO:0000724);; Molecular Function: sequence-specific DNA binding transcription factor activity (GO:0003700);; Molecular Function: protein binding (GO:0005515);; Cellular Component: nucleus (GO:0005634);; Cellular Component: cytoplasm (GO:0005737);; Biological Process: regulation of transcription, DNA-templated (GO:0006355…	--	Homeobox-leucine zipper protein MERISTEM L1 GN=ATML1 OS=Arabidopsis thaliana (Mouse-ear cress) PE=2 SV=1	PROTODERMAL FACTOR2 family protein [Populus trichocarpa]
Potri.019G008000.v3.0	0	4.40313	up	--	--	Biological Process: very long-chain fatty acid metabolic process (GO:0000038);; Cellular Component: extracellular space (GO:0005615);; Cellular Component: cell wall (GO:0005618);; Cellular Component: nucleus (GO:0005634);; Biological Process: lipid metabolic process (GO:0006629);; Biological Process: water transport (GO:0006833);; Cellular Component: chloroplast thylakoid (GO:0009534);; Biologica…	--	GDSL esterase/lipase At1g29670 (Precursor) GN=At1g29670 OS=Arabidopsis thaliana (Mouse-ear cress) PE=2 SV=1	hypothetical protein POPTR_0073s00220g [Populus trichocarpa]
Potri.001G012200.v3.0	0.000591214	1.00955	up	--	--	Cellular Component: 1,3-beta-D-glucan synthase complex (GO:0000148);; Biological Process: microtubule cytoskeleton organization (GO:0000226);; Biological Process: cytokinesis by cell plate formation (GO:0000911);; Molecular Function: 1,3-beta-D-glucan synthase activity (GO:0003843);; Cellular Component: Golgi apparatus (GO:0005794);; Biological Process: (1->3)-beta-D-glucan biosynthetic process (…	K11000|0.0|pop:POPTR_814785|hypothetical protein	Callose synthase 3 GN=T24H18.170 OS=Arabidopsis thaliana (Mouse-ear cress) PE=2 SV=3	PREDICTED: callose synthase 3 [Populus euphratica]
Potri.011G156500.v3.0	0.00116959	1.55652	up	--	--	Cellular Component: nucleus (GO:0005634);; Biological Process: rRNA processing (GO:0006364);; Cellular Component: chloroplast outer membrane (GO:0009707);; Biological Process: chloroplast relocation (GO:0009902);; Biological Process: thylakoid membrane organization (GO:0010027);; Biological Process: photosystem II assembly (GO:0010207);; Biological Process: regulation of protein dephosphorylation…	--	Protein CHUP1, chloroplastic GN=CHUP1 OS=Arabidopsis thaliana (Mouse-ear cress) PE=1 SV=1	hypothetical protein POPTR_0011s16000g [Populus trichocarpa]
Potri.002G182000.v3.0	0.000344851	-1.45184	down	--	--	Molecular Function: DNA binding (GO:0003677);; Molecular Function: sequence-specific DNA binding transcription factor activity (GO:0003700);; Molecular Function: protein binding (GO:0005515);; Cellular Component: endoplasmic reticulum membrane (GO:0005789);; Cellular Component: plasma membrane (GO:0005886);; Biological Process: regulation of transcription, DNA-templated (GO:0006355);; Biological …	--	NAC domain-containing protein 69 GN=F11O4.5 OS=Arabidopsis thaliana (Mouse-ear cress) PE=2 SV=1	hypothetical protein POPTR_0002s18290g [Populus trichocarpa]
Potri.005G106400.v3.0	0.00121221	-1.01035	down	[P]	Inorganic ion transport and metabolism	Biological Process: transition metal ion transport (GO:0000041);; Molecular Function: tRNA-intron endonuclease activity (GO:0000213);; Cellular Component: tRNA-intron endonuclease complex (GO:0000214);; Molecular Function: thiosulfate sulfurtransferase activity (GO:0004792);; Biological Process: tRNA splicing, via endonucleolytic cleavage and ligation (GO:0006388);; Biological Process: anion tran…	--	Rhodanese-like domain-containing protein 15, chloroplastic (Precursor) OS=Arabidopsis thaliana (Mouse-ear cress) PE=2 SV=1	hypothetical protein POPTR_0005s10850g [Populus trichocarpa]
Potri.013G133700.v3.0	0.00552592	1.10555	up	[R]	General function prediction only	Cellular Component: intracellular part (GO:0044424);;	--	Ankyrin repeat-containing protein At5g02620 GN=At5g02620 OS=Arabidopsis thaliana (Mouse-ear cress) PE=1 SV=1	hypothetical protein POPTR_0013s13720g [Populus trichocarpa]
Potri.005G076000.v3.0	0.000213839	-1.10034	down	--	--	Cellular Component: nucleus (GO:0005634);; Cellular Component: cytoplasm (GO:0005737);;	--	Alpha-ketoglutarate-dependent dioxygenase alkB homolog 2 GN=ALKBH2 OS=Arabidopsis thaliana (Mouse-ear cress) PE=2 SV=2	hypothetical protein POPTR_0005s07750g [Populus trichocarpa]
Potri.001G336300.v3.0	1.50065e-05	1.26787	up	--	--	Biological Process: microtubule bundle formation (GO:0001578);; Biological Process: establishment or maintenance of cell polarity (GO:0007163);; Biological Process: multidimensional cell growth (GO:0009825);; Biological Process: root morphogenesis (GO:0010015);; Biological Process: circumnutation (GO:0010031);; Biological Process: trichome branching (GO:0010091);; Cellular Component: cortical mic…	--	Protein WAVE-DAMPENED 2 GN=WVD2 OS=Arabidopsis thaliana (Mouse-ear cress) PE=2 SV=1	hypothetical protein POPTR_0001s36260g [Populus trichocarpa]
Potri.016G092700.v3.0	0.00227123	-1.35884	down	[RTKL]	--	Molecular Function: protein serine/threonine kinase activity (GO:0004674);; Cellular Component: plasma membrane (GO:0005886);; Cellular Component: plasmodesma (GO:0009506);; Biological Process: pollen development (GO:0009555);; Biological Process: response to abiotic stimulus (GO:0009628);; Biological Process: response to endogenous stimulus (GO:0009719);; Biological Process: salicylic acid media…	--	Probable LRR receptor-like serine/threonine-protein kinase At1g53430 (Precursor) GN=At1g53430 OS=Arabidopsis thaliana (Mouse-ear cress) PE=1 SV=1	putative receptor-like protein kinase RLPK1, partial [Populus trichocarpa]
Potri.001G035200.v3.0	1.77839e-05	-1.98941	down	--	--	--	--	--	hypothetical protein POPTR_0001s07250g, partial [Populus trichocarpa]
Potri.008G044300.v3.0	1.11664e-10	-2.94447	down	[S]	Function unknown	Cellular Component: extracellular region (GO:0005576);; Cellular Component: plasma membrane (GO:0005886);; Biological Process: glycolytic process (GO:0006096);; Biological Process: chromatin assembly or disassembly (GO:0006333);; Biological Process: water transport (GO:0006833);; Biological Process: Golgi organization (GO:0007030);; Biological Process: response to cold (GO:0009409);; Biological P…	--	Low temperature-induced protein lt101.1 GN=LT101.1 OS=Hordeum vulgare (Barley) PE=2 SV=1	hydrophobic family protein, partial [Populus trichocarpa]
Potri.004G145800.v3.0	1.60926e-06	1.27684	up	[Z]	Cytoskeleton	Biological Process: nuclear division (GO:0000280);; Biological Process: cell morphogenesis involved in differentiation (GO:0000904);; Biological Process: phragmoplast assembly (GO:0000914);; Molecular Function: microtubule motor activity (GO:0003777);; Molecular Function: ATP binding (GO:0005524);; Cellular Component: kinesin complex (GO:0005871);; Cellular Component: microtubule (GO:0005874);; B…	K10400|0.0|rcu:RCOM_0773970|ATP binding protein, putative	Phragmoplast orienting kinesin 2 GN=POK2 OS=Arabidopsis thaliana (Mouse-ear cress) PE=2 SV=1	PREDICTED: phragmoplast orienting kinesin 2 [Populus euphratica]
Potri.002G208400.v3.0	0.000444019	-1.88363	down	[O]	Posttranslational modification, protein turnover, chaperones	Cellular Component: nucleus (GO:0005634);; Molecular Function: arsenate reductase (glutaredoxin) activity (GO:0008794);; Molecular Function: electron carrier activity (GO:0009055);; Molecular Function: protein disulfide oxidoreductase activity (GO:0015035);; Cellular Component: cytoplasmic membrane-bounded vesicle (GO:0016023);; Biological Process: methylglyoxal catabolic process to D-lactate (GO…	--	Monothiol glutaredoxin-S9 GN=T6B20.11 OS=Arabidopsis thaliana (Mouse-ear cress) PE=3 SV=1	glutaredoxin family protein [Populus trichocarpa]
Potri.004G155300.v3.0	0.000432491	-1.021	down	--	--	Molecular Function: nucleotide binding (GO:0000166);; Biological Process: alternative mRNA splicing, via spliceosome (GO:0000380);; Molecular Function: RNA binding transcription antitermination factor activity (GO:0001072);; Molecular Function: double-stranded DNA binding (GO:0003690);; Molecular Function: single-stranded DNA binding (GO:0003697);; Molecular Function: mRNA binding (GO:0003729);; …	K13195|1e-126|pop:POPTR_712972|hypothetical protein	Glycine-rich RNA-binding protein OS=Daucus carota (Wild carrot) PE=2 SV=1	glycine-rich RNA-binding family protein [Populus trichocarpa]
Potri.012G042200.v3.0	0.0099365	1.18504	up	[R]	General function prediction only	Molecular Function: DNA binding (GO:0003677);; Molecular Function: sequence-specific DNA binding transcription factor activity (GO:0003700);; Molecular Function: acid phosphatase activity (GO:0003993);; Molecular Function: protein serine/threonine phosphatase activity (GO:0004722);; Cellular Component: extracellular region (GO:0005576);; Cellular Component: nucleus (GO:0005634);; Cellular Compone…	--	Purple acid phosphatase 17 (Precursor) GN=MEB5.10 OS=Arabidopsis thaliana (Mouse-ear cress) PE=2 SV=1	acid phosphatase type 5 family protein [Populus trichocarpa]
Potri.012G128700.v3.0	0.00221369	1.00871	up	--	--	Molecular Function: protein serine/threonine kinase activity (GO:0004674);; Molecular Function: binding (GO:0005488);; Molecular Function: ATP binding (GO:0005524);; Biological Process: protein phosphorylation (GO:0006468);; Biological Process: signal transduction (GO:0007165);; Biological Process: transmembrane receptor protein tyrosine kinase signaling pathway (GO:0007169);; Biological Process:…	--	Somatic embryogenesis receptor kinase 2 (Precursor) GN=SERK2 OS=Arabidopsis thaliana (Mouse-ear cress) PE=1 SV=1	hypothetical protein POPTR_0012s14430g [Populus trichocarpa]
Potri.014G136600.v3.0	0.00132521	-1.17116	down	[GEPR]	--	Molecular Function: sugar:proton symporter activity (GO:0005351);; Cellular Component: nucleus (GO:0005634);; Cellular Component: vacuolar membrane (GO:0005774);; Cellular Component: Golgi apparatus (GO:0005794);; Cellular Component: plasma membrane (GO:0005886);; Biological Process: response to water deprivation (GO:0009414);; Cellular Component: chloroplast (GO:0009507);; Biological Process: re…	--	Sugar transporter ERD6-like 7 GN=At2g48020 OS=Arabidopsis thaliana (Mouse-ear cress) PE=2 SV=2	PREDICTED: sugar transporter ERD6-like 7 [Populus euphratica]
Potri.006G011600.v3.0	8.76738e-08	-1.72873	down	[G]	Carbohydrate transport and metabolism	Biological Process: microtubule cytoskeleton organization (GO:0000226);; Molecular Function: protein binding (GO:0005515);; Biological Process: transport (GO:0006810);; Biological Process: response to osmotic stress (GO:0006970);; Cellular Component: plastid (GO:0009536);; Biological Process: response to organic substance (GO:0010033);; Cellular Component: membrane (GO:0016020);; Biological Proce…	--	Major latex allergen Hev b 5 OS=Hevea brasiliensis (Para rubber tree) PE=1 SV=3	unknown [Populus trichocarpa]
Potri.013G100800.v3.0	0	-2.04914	down	[F]	Nucleotide transport and metabolism	Molecular Function: catalytic activity (GO:0003824);; Biological Process: nucleoside metabolic process (GO:0009116);; Molecular Function: nutrient reservoir activity (GO:0045735);;	--	Bark storage protein A (Precursor) GN=BSPA OS=Populus deltoides (Eastern poplar) PE=2 SV=1	hypothetical protein POPTR_0013s10370g [Populus trichocarpa]
Potri.001G107600.v3.0	0.000639453	-1.58001	down	--	--	Cellular Component: cell wall (GO:0005618);; Cellular Component: vacuole (GO:0005773);; Biological Process: regulation of transcription, DNA-templated (GO:0006355);; Biological Process: signal transduction (GO:0007165);; Biological Process: response to virus (GO:0009615);; Biological Process: response to bacterium (GO:0009617);; Biological Process: systemic acquired resistance (GO:0009627);; Biol…	--	Osmotin-like protein OSM34 (Precursor) GN=OSM34 OS=Arabidopsis thaliana (Mouse-ear cress) PE=2 SV=2	P21 family protein [Populus trichocarpa]
Potri.011G094400.v3.0	0.000105709	1.13237	up	--	--	Cellular Component: endoplasmic reticulum (GO:0005783);; Biological Process: carbohydrate metabolic process (GO:0005975);; Biological Process: chromatin silencing (GO:0006342);; Biological Process: cell communication (GO:0007154);; Cellular Component: plant-type cell wall (GO:0009505);; Cellular Component: plasmodesma (GO:0009506);; Biological Process: embryo development ending in seed dormancy (…	--	Glucan endo-1,3-beta-glucosidase 12 (Precursor) GN=At4g29360 OS=Arabidopsis thaliana (Mouse-ear cress) PE=1 SV=1	glycosyl hydrolase family 17 family protein [Populus trichocarpa]
Potri.002G044800.v3.0	9.32968e-06	1.30242	up	--	--	Cellular Component: male germ cell nucleus (GO:0001673);; Molecular Function: ubiquitin-protein transferase activity (GO:0004842);; Molecular Function: protein binding (GO:0005515);; Biological Process: DNA-dependent DNA replication (GO:0006261);; Cellular Component: chloroplast (GO:0009507);; Biological Process: pollen development (GO:0009555);; Biological Process: embryo development (GO:0009790…	--	F-box/LRR-repeat protein 17 GN=FBL17 OS=Arabidopsis thaliana (Mouse-ear cress) PE=1 SV=1	F-box family protein [Populus trichocarpa]
Potri.015G023900.v3.0	0	2.16399	up	--	--	Biological Process: polysaccharide catabolic process (GO:0000272);; Molecular Function: lysozyme activity (GO:0003796);; Molecular Function: chitinase activity (GO:0004568);; Cellular Component: extracellular space (GO:0005615);; Cellular Component: cell wall (GO:0005618);; Cellular Component: vacuole (GO:0005773);; Biological Process: carbohydrate metabolic process (GO:0005975);; Biological Proc…	--	Acidic endochitinase SE2 (Precursor) GN=SE2 OS=Beta vulgaris (Sugar beet) PE=1 SV=1	chitinase family protein [Populus trichocarpa]
Potri.014G106100.v3.0	0.00960079	-2.36571	down	--	--	Biological Process: immune effector process (GO:0002252);; Biological Process: defense response (GO:0006952);; Biological Process: signal transduction (GO:0007165);; Biological Process: response to organic substance (GO:0010033);; Cellular Component: intracellular membrane-bounded organelle (GO:0043231);; Cellular Component: cytoplasmic part (GO:0044444);; Biological Process: response to other or…	--	Protein YLS9 GN=F11F19.11 OS=Arabidopsis thaliana (Mouse-ear cress) PE=2 SV=1	harpin-induced family protein [Populus trichocarpa]
Potri.004G200300.v3.0	3.43014e-05	1.37326	up	--	--	Biological Process: response to karrikin (GO:0080167);;	--	--	hypothetical protein POPTR_0004s21060g [Populus trichocarpa]
Potri.013G078900.v3.0	0.0067409	-1.30609	down	--	--	--	--	--	hypothetical protein POPTR_0013s07640g [Populus trichocarpa]
Potri.006G041500.v3.0	4.40625e-12	2.01278	up	[BD]	--	Cellular Component: condensin complex (GO:0000796);; Biological Process: cytokinesis (GO:0000910);; Cellular Component: nucleus (GO:0005634);; Biological Process: microtubule-based process (GO:0007017);; Biological Process: mitotic chromosome condensation (GO:0007076);; Biological Process: epidermal cell fate specification (GO:0009957);;	K06677|0.0|pop:POPTR_560411|CPD901	--	non-SMC condensin subunit family protein [Populus trichocarpa]
Potri.006G228900.v3.0	0.00130861	1.19605	up	--	--	Cellular Component: Golgi apparatus (GO:0005794);; Biological Process: protein glycosylation (GO:0006486);; Biological Process: organelle organization (GO:0006996);; Molecular Function: galactosyltransferase activity (GO:0008378);; Biological Process: gene expression (GO:0010467);; Biological Process: pollen exine formation (GO:0010584);; Cellular Component: integral component of membrane (GO:001…	--	Probable beta-1,3-galactosyltransferase 12 GN=B3GALT12 OS=Arabidopsis thaliana (Mouse-ear cress) PE=2 SV=1	hypothetical protein POPTR_0006s24530g [Populus trichocarpa]
Potri.014G181200.v3.0	3.52157e-09	2.24116	up	--	--	Biological Process: regulation of DNA replication (GO:0006275);; Biological Process: methylation-dependent chromatin silencing (GO:0006346);; Biological Process: regulation of flower development (GO:0009909);; Biological Process: regulation of G2/M transition of mitotic cell cycle (GO:0010389);; Biological Process: chromatin silencing by small RNA (GO:0031048);; Biological Process: histone H3-K9 …	--	--	hypothetical protein POPTR_0014s17950g [Populus trichocarpa]
Potri.002G213100.v3.0	4.82842e-05	1.55458	up	[I]	Lipid transport and metabolism	Biological Process: MAPK cascade (GO:0000165);; Biological Process: response to superoxide (GO:0000303);; Molecular Function: protein binding (GO:0005515);; Cellular Component: nucleus (GO:0005634);; Cellular Component: cytoplasm (GO:0005737);; Biological Process: protein targeting to membrane (GO:0006612);; Biological Process: response to cold (GO:0009409);; Biological Process: response to water…	K14493|0.0|pop:POPTR_552633|hypothetical protein	Gibberellin receptor GID1B GN=T20O10.110 OS=Arabidopsis thaliana (Mouse-ear cress) PE=1 SV=1	hypothetical protein POPTR_0002s22840g [Populus trichocarpa]
Potri.002G060900.v3.0	0.00931304	1.35206	up	[Q]	Secondary metabolites biosynthesis, transport and catabolism	Molecular Function: iron ion binding (GO:0005506);; Cellular Component: mitochondrion (GO:0005739);; Cellular Component: endoplasmic reticulum (GO:0005783);; Cellular Component: plasma membrane (GO:0005886);; Biological Process: response to stress (GO:0006950);; Biological Process: positive regulation of cell proliferation (GO:0008284);; Biological Process: lipid biosynthetic process (GO:0008610)…	--	Cytochrome P450 78A7 GN=CYP78A7 OS=Arabidopsis thaliana (Mouse-ear cress) PE=2 SV=1	hypothetical protein POPTR_0002s06170g [Populus trichocarpa]
Potri.002G219900.v3.0	0.000105854	2.17927	up	[G]	Carbohydrate transport and metabolism	Molecular Function: catalytic activity (GO:0003824);; Biological Process: macromolecule biosynthetic process (GO:0009059);; Molecular Function: isoamylase activity (GO:0019156);; Molecular Function: cation binding (GO:0043169);; Biological Process: cellular biosynthetic process (GO:0044249);; Biological Process: cellular carbohydrate metabolic process (GO:0044262);; Cellular Component: cytoplasmi…	--	Isoamylase 2, chloroplastic (Precursor) GN=F15K9.9 OS=Arabidopsis thaliana (Mouse-ear cress) PE=1 SV=2	hypothetical protein POPTR_0002s22530g [Populus trichocarpa]
Potri.010G196000.v3.0	0.00187114	1.16559	up	--	--	Molecular Function: Rho guanyl-nucleotide exchange factor activity (GO:0005089);; Cellular Component: nucleus (GO:0005634);; Cellular Component: cytosol (GO:0005829);; Cellular Component: plasma membrane (GO:0005886);; Biological Process: membrane fusion (GO:0006944);; Biological Process: embryo development ending in seed dormancy (GO:0009793);; Biological Process: plant-type cell wall modificati…	--	Rop guanine nucleotide exchange factor 5 GN=ROPGEF5 OS=Arabidopsis thaliana (Mouse-ear cress) PE=2 SV=1	hypothetical protein POPTR_0010s20330g [Populus trichocarpa]
Potri.015G057300.v3.0	0.00034442	1.07268	up	[L]	Replication, recombination and repair	Biological Process: double-strand break repair via homologous recombination (GO:0000724);; Molecular Function: DNA binding (GO:0003677);; Molecular Function: protein binding (GO:0005515);; Cellular Component: nucleus (GO:0005634);; Cellular Component: DNA replication factor A complex (GO:0005662);; Biological Process: DNA replication (GO:0006260);; Biological Process: DNA replication initiation (…	K07466|0.0|pop:POPTR_783062|hypothetical protein	Replication protein A 70 kDa DNA-binding subunit B GN=F13G24.220 OS=Arabidopsis thaliana (Mouse-ear cress) PE=3 SV=1	PREDICTED: replication protein A 70 kDa DNA-binding subunit B [Populus euphratica]
Potri.T094100.v3.0	0	2.31245	up	--	--	Cellular Component: cell wall (GO:0005618);; Cellular Component: vacuole (GO:0005773);; Biological Process: signal transduction (GO:0007165);; Biological Process: response to virus (GO:0009615);; Biological Process: systemic acquired resistance (GO:0009627);; Biological Process: response to organic substance (GO:0010033);; Biological Process: response to UV-B (GO:0010224);; Biological Process: ar…	--	Thaumatin-like protein (Precursor) GN=tlp OS=Actinidia deliciosa (Kiwi) PE=1 SV=2	PREDICTED: protein P21-like [Populus euphratica]
Potri.013G140100.v3.0	0	1.92801	up	--	--	Cellular Component: chloroplast (GO:0009507);;	--	--	hypothetical protein M569_00222, partial [Genlisea aurea]
Potri.014G155900.v3.0	0.00475181	1.14644	up	[BD]	--	Biological Process: microtubule cytoskeleton organization (GO:0000226);; Cellular Component: condensed chromosome (GO:0000793);; Biological Process: cytokinesis by cell plate formation (GO:0000911);; Cellular Component: nucleus (GO:0005634);; Cellular Component: cytoplasm (GO:0005737);; Biological Process: DNA replication initiation (GO:0006270);; Biological Process: regulation of DNA replication…	K06676|0.0|pop:POPTR_807629|CPH901	Condensin complex subunit 2 GN=T26B15 OS=Arabidopsis thaliana (Mouse-ear cress) PE=1 SV=1	PREDICTED: condensin complex subunit 2 [Populus euphratica]
Potri.004G140900.v3.0	0.000194458	-1.43085	down	[Q]	Secondary metabolites biosynthesis, transport and catabolism	Molecular Function: iron ion binding (GO:0005506);; Cellular Component: extracellular region (GO:0005576);; Cellular Component: endoplasmic reticulum (GO:0005783);; Biological Process: steroid biosynthetic process (GO:0006694);; Molecular Function: electron carrier activity (GO:0009055);; Biological Process: response to water deprivation (GO:0009414);; Cellular Component: chloroplast (GO:0009507)…	K09843|0.0|pop:POPTR_704322|CYP707A12v1	Abscisic acid 8&apos;-hydroxylase 4 GN=CYP707A4 OS=Arabidopsis thaliana (Mouse-ear cress) PE=2 SV=2	cytochrome P450 family protein [Populus trichocarpa]
Potri.001G093700.v3.0	0	2.14106	up	--	--	Biological Process: microtubule cytoskeleton organization (GO:0000226);; Cellular Component: chromatin (GO:0000785);; Biological Process: cytokinesis by cell plate formation (GO:0000911);; Molecular Function: DNA binding (GO:0003677);; Molecular Function: sequence-specific DNA binding transcription factor activity (GO:0003700);; Biological Process: glucose catabolic process (GO:0006007);; Biologi…	--	High mobility group B protein 6 OS=Arabidopsis thaliana (Mouse-ear cress) PE=2 SV=1	high mobility group family protein [Populus trichocarpa]
Potri.012G065200.v3.0	0.00220655	1.04353	up	[R]	General function prediction only	Molecular Function: nucleotide binding (GO:0000166);; Biological Process: developmental process involved in reproduction (GO:0003006);; Biological Process: DNA metabolic process (GO:0006259);; Biological Process: DNA replication initiation (GO:0006270);; Biological Process: regulation of DNA replication (GO:0006275);; Biological Process: DNA methylation (GO:0006306);; Biological Process: cellular…	K11274|0.0|rcu:RCOM_1132790|WD-repeat protein, putative	Protein Mut11 GN=Mut11 OS=Chlamydomonas reinhardtii (Chlamydomonas smithii) PE=2 SV=1	hypothetical protein POPTR_0012s06670g [Populus trichocarpa]
Potri.018G122700.v3.0	5.77759e-06	1.62327	up	--	--	Molecular Function: inorganic diphosphatase activity (GO:0004427);; Cellular Component: mitochondrion (GO:0005739);; Cellular Component: Golgi apparatus (GO:0005794);; Cellular Component: cytosol (GO:0005829);; Cellular Component: plasma membrane (GO:0005886);; Biological Process: response to water deprivation (GO:0009414);; Biological Process: response to salt stress (GO:0009651);; Molecular Fun…	--	Pyrophosphate-energized vacuolar membrane proton pump OS=Vigna radiata var. radiata (Mung bean) PE=1 SV=4	Pyrophosphate-energized vacuolar membrane proton pump family protein [Populus trichocarpa]
xiaoheiyang_newGene_263	0.000270887	-1.27986	down	[EH]	--	Biological Process: tryptophan biosynthetic process (GO:0000162);; Molecular Function: anthranilate synthase activity (GO:0004049);; Cellular Component: mitochondrion (GO:0005739);; Biological Process: glutamine metabolic process (GO:0006541);; Cellular Component: chloroplast (GO:0009507);; Biological Process: response to bacterium (GO:0009617);; Biological Process: response to salt stress (GO:00…	--	Anthranilate synthase beta subunit 2, chloroplastic (Precursor) GN=ASB2 OS=Arabidopsis thaliana (Mouse-ear cress) PE=2 SV=1	PREDICTED: anthranilate synthase beta subunit 2, chloroplastic-like [Populus euphratica]
Potri.015G047100.v3.0	1.63162e-06	-1.21526	down	--	--	--	--	--	hypothetical protein POPTR_0015s03670g [Populus trichocarpa]
Potri.014G166600.v3.0	0	3.5584	up	--	--	Cellular Component: cytoplasm (GO:0005737);; Biological Process: flavonoid biosynthetic process (GO:0009813);; Biological Process: response to nitrate (GO:0010167);; Biological Process: suberin biosynthetic process (GO:0010345);; Biological Process: nitrate transport (GO:0015706);; Molecular Function: N-acyltransferase activity (GO:0016410);; Molecular Function: O-acetyltransferase activity (GO:0…	--	Omega-hydroxypalmitate O-feruloyl transferase GN=MEE6.11 OS=Arabidopsis thaliana (Mouse-ear cress) PE=1 SV=1	hypothetical protein POPTR_0014s16460g [Populus trichocarpa]
Potri.T116500.v3.0	0	3.0233	up	[IQ]	--	Molecular Function: acetate-CoA ligase activity (GO:0003987);; Cellular Component: mitochondrion (GO:0005739);; Cellular Component: peroxisome (GO:0005777);; Biological Process: acetate metabolic process (GO:0006083);; Biological Process: glyoxylate cycle (GO:0006097);; Biological Process: response to stress (GO:0006950);; Cellular Component: chloroplast (GO:0009507);; Biological Process: gibbere…	--	Probable acyl-activating enzyme 12, peroxisomal GN=AAE12 OS=Arabidopsis thaliana (Mouse-ear cress) PE=2 SV=1	AMP-dependent synthetase and ligase family protein [Populus trichocarpa]
Potri.008G177200.v3.0	0	-5.38994	down	[O]	Posttranslational modification, protein turnover, chaperones	Molecular Function: binding (GO:0005488);; Molecular Function: ATP binding (GO:0005524);; Biological Process: phosphate-containing compound metabolic process (GO:0006796);; Molecular Function: peptidase activity (GO:0008233);; Cellular Component: chloroplast thylakoid (GO:0009534);; Biological Process: plastid organization (GO:0009657);; Biological Process: photosynthetic electron transport chain…	--	ATP-dependent zinc metalloprotease FtsH {ECO:0000255|HAMAP-Rule:MF_01458} OS=Porphyra purpurea (Red seaweed) PE=3 SV=1	hypothetical protein POPTR_0008s17720g [Populus trichocarpa]
Potri.008G149500.v3.0	0.000140651	1.60043	up	[RTKL]	--	Biological Process: MAPK cascade (GO:0000165);; Molecular Function: nucleotide binding (GO:0000166);; Biological Process: cytokinesis by cell plate formation (GO:0000911);; Biological Process: cell plate assembly (GO:0000919);; Molecular Function: protein serine/threonine kinase activity (GO:0004674);; Molecular Function: protein binding (GO:0005515);; Molecular Function: ATP binding (GO:0005524)…	--	Mitogen-activated protein kinase kinase kinase NPK1 GN=NPK1 OS=Nicotiana tabacum (Common tobacco) PE=1 SV=1	hypothetical protein POPTR_0008s14880g [Populus trichocarpa]
Potri.008G108000.v3.0	0.000319562	-1.03236	down	[IQ]	--	Molecular Function: acetate-CoA ligase activity (GO:0003987);; Cellular Component: mitochondrion (GO:0005739);; Cellular Component: peroxisome (GO:0005777);; Biological Process: acetate metabolic process (GO:0006083);; Biological Process: glyoxylate cycle (GO:0006097);; Biological Process: multicellular organismal development (GO:0007275);; Biological Process: metabolic process (GO:0008152);; Mol…	--	Acetate/butyrate--CoA ligase AAE7, peroxisomal GN=K14A17.23 OS=Arabidopsis thaliana (Mouse-ear cress) PE=1 SV=1	hypothetical protein POPTR_0008s10740g [Populus trichocarpa]
Potri.006G112800.v3.0	5.2673e-07	2.02486	up	--	--	--	--	--	hypothetical protein POPTR_0006s11350g [Populus trichocarpa]
Potri.018G057700.v3.0	0.00662538	1.23405	up	[RTKL]	--	Biological Process: microtubule cytoskeleton organization (GO:0000226);; Biological Process: mitotic cell cycle (GO:0000278);; Cellular Component: chromosome, centromeric region (GO:0000775);; Biological Process: cytokinesis by cell plate formation (GO:0000911);; Molecular Function: ATP binding (GO:0005524);; Cellular Component: nucleolus (GO:0005730);; Cellular Component: spindle (GO:0005819);; …	--	Serine/threonine-protein kinase Aurora-1 GN=AUR1 OS=Arabidopsis thaliana (Mouse-ear cress) PE=1 SV=1	hypothetical protein POPTR_0018s04830g [Populus trichocarpa]
Potri.014G105500.v3.0	0.00323815	1.3532	up	--	--	--	--	--	hypothetical protein POPTR_0014s10130g [Populus trichocarpa]
Potri.001G440300.v3.0	0.000613146	1.03844	up	[O]	Posttranslational modification, protein turnover, chaperones	Molecular Function: serine-type endopeptidase activity (GO:0004252);; Cellular Component: extracellular region (GO:0005576);; Cellular Component: cell wall (GO:0005618);; Biological Process: proteolysis (GO:0006508);; Molecular Function: serine-type peptidase activity (GO:0008236);; Biological Process: post-embryonic morphogenesis (GO:0009886);; Biological Process: seed coat development (GO:00102…	--	Subtilisin-like protease (Precursor) GN=At5g67360 OS=Arabidopsis thaliana (Mouse-ear cress) PE=1 SV=1	hypothetical protein POPTR_0001s43080g [Populus trichocarpa]
Potri.006G104300.v3.0	8.88801e-10	1.73042	up	[S]	Function unknown	Biological Process: microtubule cytoskeleton organization (GO:0000226);; Biological Process: polysaccharide biosynthetic process (GO:0000271);; Molecular Function: protein kinase activity (GO:0004672);; Molecular Function: protein serine/threonine kinase activity (GO:0004674);; Molecular Function: protein binding (GO:0005515);; Molecular Function: ATP binding (GO:0005524);; Cellular Component: pl…	--	Probably inactive leucine-rich repeat receptor-like protein kinase IMK2 (Precursor) GN=IMK2 OS=Arabidopsis thaliana (Mouse-ear cress) PE=1 SV=1	LRR-kinase family protein [Populus trichocarpa]
Potri.011G047300.v3.0	4.61571e-05	4.41579	up	--	--	Molecular Function: catechol oxidase activity (GO:0004097);; Molecular Function: monophenol monooxygenase activity (GO:0004503);; Molecular Function: copper ion binding (GO:0005507);; Cellular Component: vacuolar lumen (GO:0005775);; Cellular Component: chloroplast (GO:0009507);; Cellular Component: thylakoid (GO:0009579);; Molecular Function: aureusidin synthase activity (GO:0033793);; Biologica…	--	Polyphenol oxidase, chloroplastic (Precursor) OS=Malus domestica (Apple) PE=2 SV=1	hypothetical protein POPTR_0011s04710g [Populus trichocarpa]
Potri.003G021700.v3.0	0.00721148	1.09015	up	[DO]	--	Biological Process: cytokinesis by cell plate formation (GO:0000911);; Molecular Function: protein binding (GO:0005515);; Cellular Component: nucleus (GO:0005634);; Biological Process: regulation of DNA replication (GO:0006275);; Biological Process: double-strand break repair (GO:0006302);; Biological Process: mitotic recombination (GO:0006312);; Biological Process: RNA processing (GO:0006396);; …	K02365|0.0|rcu:RCOM_1374500|separase, putative (EC:3.4.22.49)	Separase GN=F7H19.150 OS=Arabidopsis thaliana (Mouse-ear cress) PE=2 SV=1	hypothetical protein POPTR_0003s01610g [Populus trichocarpa]
Potri.005G114100.v3.0	0.000102798	1.37139	up	--	--	--	--	--	hypothetical protein POPTR_0005s11620g [Populus trichocarpa]
Potri.001G062800.v3.0	0.00885061	-2.08539	down	[T]	Signal transduction mechanisms	--	--	--	hypothetical protein POPTR_0001s13200g [Populus trichocarpa]
Potri.009G121500.v3.0	0.000152383	1.09678	up	[L]	Replication, recombination and repair	Biological Process: nuclear division (GO:0000280);; Biological Process: cytokinesis by cell plate formation (GO:0000911);; Molecular Function: DNA binding (GO:0003677);; Molecular Function: DNA helicase activity (GO:0003678);; Molecular Function: ATP binding (GO:0005524);; Cellular Component: cytosol (GO:0005829);; Biological Process: DNA unwinding involved in DNA replication (GO:0006268);; Biolo…	K02212|0.0|pop:POPTR_201152|hypothetical protein	DNA replication licensing factor MCM4 GN=MCM4 OS=Arabidopsis thaliana (Mouse-ear cress) PE=1 SV=1	hypothetical protein POPTR_0009s12440g [Populus trichocarpa]
Potri.009G051200.v3.0	0.000695908	1.17642	up	[V]	Defense mechanisms	Molecular Function: ATP binding (GO:0005524);; Cellular Component: nucleus (GO:0005634);; Biological Process: ATP catabolic process (GO:0006200);; Cellular Component: plasmodesma (GO:0009506);; Cellular Component: chloroplast (GO:0009507);; Biological Process: response to wounding (GO:0009611);; Biological Process: response to salt stress (GO:0009651);; Biological Process: response to abscisic ac…	--	ABC transporter G family member 15 GN=MSA6.13 OS=Arabidopsis thaliana (Mouse-ear cress) PE=2 SV=2	ABC transporter-related family protein [Populus trichocarpa]
Potri.003G096000.v3.0	7.86955e-05	1.13875	up	[K]	Transcription	Biological Process: double-strand break repair via homologous recombination (GO:0000724);; Molecular Function: sequence-specific DNA binding transcription factor activity (GO:0003700);; Molecular Function: protein binding (GO:0005515);; Cellular Component: nucleus (GO:0005634);; Biological Process: transcription, DNA-templated (GO:0006351);; Biological Process: regulation of transcription, DNA-te…	--	Homeobox-leucine zipper protein HDG5 GN=MQD22.1 OS=Arabidopsis thaliana (Mouse-ear cress) PE=2 SV=3	homeobox-leucine zipper family protein [Populus trichocarpa]
Potri.003G214500.v3.0	2.55354e-05	4.46773	up	--	--	Biological Process: defense response to nematode (GO:0002215);; Molecular Function: peroxidase activity (GO:0004601);; Molecular Function: protein binding (GO:0005515);; Cellular Component: cell wall (GO:0005618);; Cellular Component: vacuolar membrane (GO:0005774);; Cellular Component: Golgi apparatus (GO:0005794);; Cellular Component: cytosol (GO:0005829);; Biological Process: lignin biosynthet…	K00430|0.0|pop:POPTR_817694|hypothetical protein	Peroxidase N (Precursor) GN=HRPN OS=Armoracia rusticana (Horseradish) PE=2 SV=1	peroxidase family protein [Populus trichocarpa]
Potri.T142200.v3.0	1.35127e-05	3.5052	up	[M]	Cell wall/membrane/envelope biogenesis	--	K00574|0.0|pop:POPTR_565803|hypothetical protein	Probable (S)-tetrahydroprotoberberine N-methyltransferase 2 OS=Papaver bracteatum (Great scarlet poppy) PE=2 SV=1	hypothetical protein POPTR_0010s07800g, partial [Populus trichocarpa]
Potri.008G070700.v3.0	0.00158533	-1.26107	down	--	--	Cellular Component: chloroplast thylakoid membrane (GO:0009535);; Biological Process: cellular biosynthetic process (GO:0044249);; Biological Process: single-organism metabolic process (GO:0044710);; Biological Process: single-organism carbohydrate metabolic process (GO:0044723);; Biological Process: carbohydrate derivative metabolic process (GO:1901135);; Biological Process: organic substance bi…	--	--	hypothetical protein POPTR_0008s07080g [Populus trichocarpa]
Potri.008G153600.v3.0	0.00295161	-1.51174	down	--	--	Molecular Function: lactoylglutathione lyase activity (GO:0004462);; Cellular Component: mitochondrion (GO:0005739);; Biological Process: carbohydrate metabolic process (GO:0005975);; Biological Process: phosphatidylinositol biosynthetic process (GO:0006661);; Biological Process: response to brassinosteroid (GO:0009741);;	--	--	hypothetical protein POPTR_0008s15350g [Populus trichocarpa]
Potri.008G108300.v3.0	7.17782e-09	2.82824	up	--	--	Cellular Component: mitochondrion (GO:0005739);; Biological Process: response to oxidative stress (GO:0006979);; Biological Process: response to salt stress (GO:0009651);; Biological Process: response to abscisic acid (GO:0009737);; Biological Process: post-embryonic development (GO:0009791);; Biological Process: mitochondrial ATP synthesis coupled electron transport (GO:0042775);; Biological Pro…	--	Putative pentatricopeptide repeat-containing protein At3g16890, mitochondrial (Precursor) GN=PPR40 OS=Arabidopsis thaliana (Mouse-ear cress) PE=3 SV=1	PREDICTED: putative pentatricopeptide repeat-containing protein At3g16890, mitochondrial [Populus euphratica]
Potri.013G149200.v3.0	2.09248e-05	-1.27535	down	[KAD]	--	Biological Process: tryptophan biosynthetic process (GO:0000162);; Biological Process: MAPK cascade (GO:0000165);; Biological Process: defense response to insect (GO:0002213);; Molecular Function: DNA binding (GO:0003677);; Molecular Function: chromatin binding (GO:0003682);; Molecular Function: sequence-specific DNA binding transcription factor activity (GO:0003700);; Cellular Component: nucleus…	K09422|0.0|pop:POPTR_834662|MYB049	Myb-related protein Myb4 GN=OSJNBa0073E02.6 OS=Oryza sativa subsp. japonica (Rice) PE=2 SV=2	hypothetical protein POPTR_0013s14560g [Populus trichocarpa]
Potri.001G395400.v3.0	1.51015e-05	-1.21079	down	--	--	Cellular Component: cytosol (GO:0005829);; Biological Process: multicellular organismal development (GO:0007275);; Biological Process: phenylpropanoid metabolic process (GO:0009698);; Biological Process: anthocyanin-containing compound biosynthetic process (GO:0009718);; Biological Process: cellular component organization (GO:0016043);; Molecular Function: N-acyltransferase activity (GO:0016410);…	--	Phenolic glucoside malonyltransferase 1 GN=PMAT1 OS=Arabidopsis thaliana (Mouse-ear cress) PE=1 SV=1	hypothetical protein POPTR_0001s40570g [Populus trichocarpa]
Potri.007G023800.v3.0	6.87192e-05	-1.51291	down	--	--	Molecular Function: DNA binding (GO:0003677);; Molecular Function: chromatin binding (GO:0003682);; Molecular Function: sequence-specific DNA binding transcription factor activity (GO:0003700);; Cellular Component: nucleus (GO:0005634);; Biological Process: regulation of transcription, DNA-templated (GO:0006355);; Cellular Component: chloroplast (GO:0009507);; Biological Process: gravitropism (GO…	--	Protein RADIALIS-like 3 GN=RL3 OS=Arabidopsis thaliana (Mouse-ear cress) PE=2 SV=1	hypothetical protein POPTR_0007s13000g [Populus trichocarpa]
Potri.003G081700.v3.0	0.000931109	4.12367	up	--	--	Biological Process: mitochondrial RNA processing (GO:0000963);; Cellular Component: mitochondrion (GO:0005739);; Cellular Component: chloroplast (GO:0009507);; Biological Process: cytidine to uridine editing (GO:0016554);; Biological Process: chloroplast RNA processing (GO:0031425);; Biological Process: mitochondrial mRNA modification (GO:0080156);;	--	Pentatricopeptide repeat-containing protein At4g16835, mitochondrial (Precursor) GN=FCAALL.441 OS=Arabidopsis thaliana (Mouse-ear cress) PE=2 SV=3	hypothetical protein POPTR_0003s07960g [Populus trichocarpa]
Potri.001G296700.v3.0	0.00346867	1.12416	up	--	--	--	--	--	hypothetical protein POPTR_0001s30390g [Populus trichocarpa]
Potri.010G059800.v3.0	2.30926e-14	3.51472	up	[OC]	--	Cellular Component: cytosol (GO:0005829);; Biological Process: pollen tube guidance (GO:0010183);; Biological Process: cellular response to phosphate starvation (GO:0016036);; Molecular Function: oxidoreductase activity (GO:0016491);; Biological Process: galactolipid biosynthetic process (GO:0019375);; Biological Process: cell redox homeostasis (GO:0045454);; Biological Process: negative regulati…	--	Probable nucleoredoxin 1 GN=At1g60420 OS=Arabidopsis thaliana (Mouse-ear cress) PE=1 SV=1	hypothetical protein POPTR_0010s07000g [Populus trichocarpa]
Potri.006G239700.v3.0	0.000144464	-1.36853	down	[G]	Carbohydrate transport and metabolism	Cellular Component: protein storage vacuole (GO:0000326);; Biological Process: glycolytic process (GO:0006096);; Biological Process: polyamine catabolic process (GO:0006598);; Biological Process: calcium ion transport (GO:0006816);; Biological Process: water transport (GO:0006833);; Biological Process: hyperosmotic response (GO:0006972);; Biological Process: Golgi organization (GO:0007030);; Biol…	--	Aquaporin TIP4-1, N-terminally processed GN=TIP4-1 OS=Arabidopsis thaliana (Mouse-ear cress) PE=2 SV=1	aquaporin TIP4.1 family protein [Populus trichocarpa]
Potri.017G130700.v3.0	3.31722e-05	-1.2211	down	[O]	Posttranslational modification, protein turnover, chaperones	Cellular Component: mitochondrion (GO:0005739);; Cellular Component: peroxisomal matrix (GO:0005782);; Biological Process: protein folding (GO:0006457);; Biological Process: response to stress (GO:0006950);; Biological Process: response to high light intensity (GO:0009644);; Biological Process: response to salt stress (GO:0009651);; Biological Process: heat acclimation (GO:0010286);; Biological P…	--	15.7 kDa heat shock protein, peroxisomal GN=HSP15.7 OS=Arabidopsis thaliana (Mouse-ear cress) PE=2 SV=1	hypothetical protein POPTR_0017s02810g [Populus trichocarpa]
Potri.019G028100.v3.0	1.1386e-06	2.64155	up	--	--	Molecular Function: magnesium ion binding (GO:0000287);; Biological Process: DNA-templated transcription, elongation (GO:0006354);; Molecular Function: electron carrier activity (GO:0009055);; Cellular Component: photosystem I (GO:0009522);; Cellular Component: chloroplast thylakoid membrane (GO:0009535);; Cellular Component: photosystem I reaction center (GO:0009538);; Cellular Component: chloro…	K02689|0.0|pop:Poptr_cp022|psaA	Photosystem I P700 chlorophyll a apoprotein A1 {ECO:0000255|HAMAP-Rule:MF_00458} GN=Poptr_cp022 OS=Populus trichocarpa (Western balsam poplar) PE=3 SV=1	hypothetical protein AMTR_s00334p00015340, partial [Amborella trichopoda]
Potri.005G229500.v3.0	6.00114e-05	-1.09366	down	[MG]	--	Molecular Function: nucleotide binding (GO:0000166);; Biological Process: alternative mRNA splicing, via spliceosome (GO:0000380);; Molecular Function: double-stranded DNA binding (GO:0003690);; Molecular Function: single-stranded DNA binding (GO:0003697);; Molecular Function: mRNA binding (GO:0003729);; Molecular Function: protein kinase activity (GO:0004672);; Molecular Function: calmodulin bin…	K13082|0.0|pop:POPTR_206006|DFR2	Dihydroflavonol-4-reductase GN=DFR OS=Vitis vinifera (Grape) PE=1 SV=1	hypothetical protein POPTR_0005s25110g [Populus trichocarpa]
Potri.008G106400.v3.0	0.000174292	1.28846	up	--	--	Biological Process: fatty acid alpha-oxidation (GO:0001561);; Biological Process: long-chain fatty acid metabolic process (GO:0001676);; Molecular Function: peroxidase activity (GO:0004601);; Cellular Component: extracellular region (GO:0005576);; Biological Process: iron ion transport (GO:0006826);; Biological Process: response to oxidative stress (GO:0006979);; Biological Process: cell death (G…	--	Alpha-dioxygenase 1 (Precursor) GN=T13O15.6 OS=Arabidopsis thaliana (Mouse-ear cress) PE=1 SV=1	putative alpha-dioxygenase family protein [Populus trichocarpa]
Potri.002G010000.v3.0	1.79402e-05	1.34344	up	[D]	Cell cycle control, cell division, chromosome partitioning	Biological Process: regulation of cyclin-dependent protein serine/threonine kinase activity (GO:0000079);; Cellular Component: nucleus (GO:0005634);; Cellular Component: cytoplasm (GO:0005737);; Biological Process: mitotic nuclear division (GO:0007067);; Molecular Function: protein kinase binding (GO:0019901);; Biological Process: cell division (GO:0051301);;	K05868|0.0|pop:POPTR_831711|hypothetical protein	Cyclin-B2-4 OS=Arabidopsis thaliana (Mouse-ear cress) PE=2 SV=2	PREDICTED: cyclin-B2-4-like isoform X2 [Populus euphratica]
Potri.010G186700.v3.0	0.000965978	-1.72137	down	--	--	Molecular Function: DNA binding (GO:0003677);; Molecular Function: sequence-specific DNA binding transcription factor activity (GO:0003700);; Molecular Function: protein binding (GO:0005515);; Cellular Component: nucleus (GO:0005634);; Biological Process: regulation of transcription, DNA-templated (GO:0006355);; Biological Process: cellular protein modification process (GO:0006464);; Cellular Com…	--	Transcription factor bHLH51 GN=T7M7.8 OS=Arabidopsis thaliana (Mouse-ear cress) PE=2 SV=1	basic helix-loop-helix family protein [Populus trichocarpa]
Potri.005G185400.v3.0	1.67812e-06	1.60858	up	[C]	Energy production and conversion	Molecular Function: 3-methyl-2-oxobutanoate dehydrogenase (2-methylpropanoyl-transferring) activity (GO:0003863);; Cellular Component: mitochondrion (GO:0005739);; Biological Process: metabolic process (GO:0008152);; Cellular Component: chloroplast (GO:0009507);; Biological Process: response to absence of light (GO:0009646);; Biological Process: response to sucrose (GO:0009744);; Biological Proce…	K00166|0.0|pop:POPTR_559310|hypothetical protein	2-oxoisovalerate dehydrogenase subunit alpha 1, mitochondrial (Precursor) GN=At1g21400 OS=Arabidopsis thaliana (Mouse-ear cress) PE=2 SV=1	hypothetical protein POPTR_0005s20770g [Populus trichocarpa]
Potri.018G149300.v3.0	4.45673e-11	3.58093	up	[Q]	Secondary metabolites biosynthesis, transport and catabolism	Molecular Function: iron ion binding (GO:0005506);; Biological Process: response to stress (GO:0006950);; Biological Process: lipid biosynthetic process (GO:0008610);; Molecular Function: electron carrier activity (GO:0009055);; Biological Process: response to UV (GO:0009411);; Biological Process: response to red or far red light (GO:0009639);; Biological Process: abscisic acid metabolic process …	--	Beta-amyrin 28-oxidase OS=Panax ginseng (Korean ginseng) PE=2 SV=1	cytochrome P450 family protein [Populus trichocarpa]
Potri.019G056400.v3.0	5.22866e-08	-1.55921	down	--	--	Molecular Function: DNA binding (GO:0003677);; Cellular Component: nucleus (GO:0005634);; Molecular Function: zinc ion binding (GO:0008270);; Biological Process: chloroplast organization (GO:0009658);; Biological Process: myo-inositol hexakisphosphate biosynthetic process (GO:0010264);; Biological Process: positive regulation of transcription, DNA-templated (GO:0045893);;	--	--	hypothetical protein POPTR_0019s08420g [Populus trichocarpa]
Potri.007G056500.v3.0	9.41006e-09	1.59526	up	--	--	Cellular Component: nucleus (GO:0005634);; Biological Process: DNA replication initiation (GO:0006270);; Biological Process: regulation of DNA replication (GO:0006275);; Biological Process: DNA methylation (GO:0006306);; Biological Process: regulation of sulfur utilization (GO:0006792);; Biological Process: purine nucleobase transport (GO:0006863);; Biological Process: cell proliferation (GO:0008…	--	Protein POLLENLESS 3-LIKE 2 {ECO:0000303|Ref.5} OS=Arabidopsis thaliana (Mouse-ear cress) PE=2 SV=1	hypothetical protein POPTR_0007s09700g [Populus trichocarpa]
Potri.009G054500.v3.0	5.31544e-11	4.65053	up	[I]	Lipid transport and metabolism	Molecular Function: 1-acylglycerol-3-phosphate O-acyltransferase activity (GO:0003841);; Cellular Component: endoplasmic reticulum (GO:0005783);; Biological Process: phosphatidylglycerol biosynthetic process (GO:0006655);; Biological Process: metabolic process (GO:0008152);; Molecular Function: transferase activity, transferring acyl groups (GO:0016746);; Cellular Component: membrane part (GO:004…	--	1-acyl-sn-glycerol-3-phosphate acyltransferase 2 GN=F15B8.160 OS=Arabidopsis thaliana (Mouse-ear cress) PE=1 SV=2	hypothetical protein POPTR_0009s05930g [Populus trichocarpa]
Potri.015G078900.v3.0	3.43883e-07	-1.33984	down	[O]	Posttranslational modification, protein turnover, chaperones	Molecular Function: glutathione-disulfide reductase activity (GO:0004362);; Cellular Component: vacuole (GO:0005773);; Cellular Component: Golgi apparatus (GO:0005794);; Cellular Component: cytosol (GO:0005829);; Cellular Component: plasma membrane (GO:0005886);; Molecular Function: arsenate reductase (glutaredoxin) activity (GO:0008794);; Molecular Function: electron carrier activity (GO:0009055…	--	Glutaredoxin-C1 GN=GRXC1 OS=Arabidopsis thaliana (Mouse-ear cress) PE=2 SV=2	glutaredoxin family protein [Populus trichocarpa]
Potri.007G076700.v3.0	7.33889e-07	1.29539	up	[F]	Nucleotide transport and metabolism	Molecular Function: 3'-5'-exoribonuclease activity (GO:0000175);; Molecular Function: RNA binding (GO:0003723);; Molecular Function: ribonucleoside-diphosphate reductase activity, thioredoxin disulfide as acceptor (GO:0004748);; Molecular Function: ATP binding (GO:0005524);; Cellular Component: mitochondrion (GO:0005739);; Cellular Component: ribonucleoside-diphosphate reductase complex (GO:00059…	K10807|0.0|pop:POPTR_819876|ribonucleoside-diphosphate reductase (EC:1.17.4.1)	Ribonucleoside-diphosphate reductase large subunit {ECO:0000303|PubMed:10542051} OS=Arabidopsis thaliana (Mouse-ear cress) PE=1 SV=1	ribonucleotide reductase large subunit B family protein [Populus trichocarpa]
Potri.016G085600.v3.0	0.0020601	1.28756	up	--	--	--	--	--	PREDICTED: uncharacterized protein LOC105112790 isoform X1 [Populus euphratica]
Potri.004G031600.v3.0	0.000822416	1.01964	up	[Z]	Cytoskeleton	Biological Process: maltose metabolic process (GO:0000023);; Biological Process: nuclear division (GO:0000280);; Biological Process: RNA splicing, via endonucleolytic cleavage and ligation (GO:0000394);; Biological Process: cytokinesis by cell plate formation (GO:0000911);; Molecular Function: sequence-specific DNA binding transcription factor activity (GO:0003700);; Molecular Function: ATP bindi…	K10405|0.0|pop:POPTR_817745|hypothetical protein	Kinesin-1 GN=F7J7.210 OS=Arabidopsis thaliana (Mouse-ear cress) PE=2 SV=1	KINESIN-LIKE protein A [Populus trichocarpa]
Potri.018G098200.v3.0	0	3.05832	up	--	--	Cellular Component: extracellular region (GO:0005576);; Cellular Component: cytoplasmic membrane-bounded vesicle (GO:0016023);; Biological Process: cellular component organization (GO:0016043);; Biological Process: cellular response to hypoxia (GO:0071456);;	--	EG45-like domain containing protein (Precursor) GN=CjBAp12 OS=Citrus jambhiri (Rough lemon) PE=1 SV=1	hypothetical protein POPTR_0018s10730g [Populus trichocarpa]
Potri.003G015800.v3.0	0.000665519	1.32884	up	[L]	Replication, recombination and repair	Biological Process: telomere maintenance (GO:0000723);; Biological Process: double-strand break repair via homologous recombination (GO:0000724);; Molecular Function: nucleic acid binding (GO:0003676);; Molecular Function: ATP binding (GO:0005524);; Cellular Component: intracellular (GO:0005622);; Biological Process: carbohydrate metabolic process (GO:0005975);; Biological Process: DNA replicatio…	K10901|0.0|pop:POPTR_553405|hypothetical protein	ATP-dependent DNA helicase Q-like 4A GN=At1g10930 OS=Arabidopsis thaliana (Mouse-ear cress) PE=2 SV=1	DNA helicase family protein [Populus trichocarpa]
Potri.T003300.v3.0	0	4.55809	up	[R]	General function prediction only	Molecular Function: transmembrane receptor protein serine/threonine kinase activity (GO:0004675);; Molecular Function: iron ion binding (GO:0005506);; Molecular Function: protein binding (GO:0005515);; Molecular Function: ATP binding (GO:0005524);; Cellular Component: cytoplasm (GO:0005737);; Cellular Component: endosome (GO:0005768);; Cellular Component: plasma membrane (GO:0005886);; Biological…	--	Flavonol synthase/flavanone 3-hydroxylase GN=FLS OS=Citrus unshiu (Satsuma mandarin) PE=1 SV=1	Flavonol synthase 1 family protein [Populus trichocarpa]
Potri.002G238800.v3.0	5.39219e-08	1.68061	up	[G]	Carbohydrate transport and metabolism	Biological Process: polysaccharide biosynthetic process (GO:0000271);; Cellular Component: extracellular region (GO:0005576);; Biological Process: pattern specification process (GO:0007389);; Biological Process: regulation of cell size (GO:0008361);; Biological Process: defense response, incompatible interaction (GO:0009814);; Biological Process: auxin polar transport (GO:0009926);; Biological Pr…	K01728|0.0|pop:POPTR_409041|hypothetical protein	Probable pectate lyase 8 (Precursor) GN=At3g07010 OS=Arabidopsis thaliana (Mouse-ear cress) PE=2 SV=1	hypothetical protein POPTR_0002s23990g [Populus trichocarpa]
Potri.009G051600.v3.0	0	2.95833	up	--	--	--	--	--	hypothetical protein POPTR_0009s05630g [Populus trichocarpa]
Potri.013G154700.v3.0	0.000203668	-1.07269	down	--	--	Molecular Function: structural constituent of cell wall (GO:0005199);; Cellular Component: extracellular region (GO:0005576);; Cellular Component: cytosol (GO:0005829);; Biological Process: syncytium formation (GO:0006949);; Cellular Component: plant-type cell wall (GO:0009505);; Cellular Component: plasmodesma (GO:0009506);; Cellular Component: chloroplast (GO:0009507);; Biological Process: plan…	--	Expansin-A8 (Precursor) GN=T2P4.4 OS=Arabidopsis thaliana (Mouse-ear cress) PE=2 SV=1	expansin S1 precursor family protein [Populus trichocarpa]
Potri.005G193600.v3.0	0.00192995	1.22748	up	--	--	Cellular Component: nucleus (GO:0005634);; Cellular Component: cytosol (GO:0005829);; Biological Process: response to stress (GO:0006950);;	--	Abscisic stress-ripening protein 2 GN=ASR2 OS=Solanum lycopersicum (Tomato) PE=4 SV=1	hypothetical protein POPTR_0005s21570g [Populus trichocarpa]
Potri.004G104300.v3.0	0.00518456	1.34087	up	--	--	Molecular Function: DNA binding (GO:0003677);; Molecular Function: transcription cofactor activity (GO:0003712);; Molecular Function: histone acetyltransferase activity (GO:0004402);; Cellular Component: nucleus (GO:0005634);; Biological Process: regulation of transcription, DNA-templated (GO:0006355);; Molecular Function: zinc ion binding (GO:0008270);; Biological Process: histone acetylation (G…	--	--	hypothetical protein POPTR_0004s10390g [Populus trichocarpa]
Potri.009G165800.v3.0	0.00789434	1.01798	up	[D]	Cell cycle control, cell division, chromosome partitioning	Biological Process: regulation of cyclin-dependent protein serine/threonine kinase activity (GO:0000079);; Cellular Component: nucleus (GO:0005634);; Cellular Component: mitochondrion (GO:0005739);; Biological Process: mitotic nuclear division (GO:0007067);; Molecular Function: protein kinase binding (GO:0019901);; Biological Process: cell division (GO:0051301);;	--	Cyclin-B2-4 OS=Arabidopsis thaliana (Mouse-ear cress) PE=2 SV=2	hypothetical protein POPTR_0009s16730g [Populus trichocarpa]
Potri.007G099800.v3.0	0.00105182	1.09709	up	[G]	Carbohydrate transport and metabolism	Molecular Function: beta-galactosidase activity (GO:0004565);; Molecular Function: binding (GO:0005488);; Cellular Component: extracellular region (GO:0005576);; Cellular Component: vacuolar membrane (GO:0005774);; Cellular Component: cytosol (GO:0005829);; Biological Process: carbohydrate metabolic process (GO:0005975);; Biological Process: acetyl-CoA metabolic process (GO:0006084);; Biological …	--	Beta-galactosidase 3 (Precursor) OS=Oryza sativa subsp. japonica (Rice) PE=3 SV=1	beta-galactosidase family protein [Populus trichocarpa]
Potri.001G083600.v3.0	4.25169e-05	1.24318	up	--	--	Molecular Function: galactose oxidase activity (GO:0045480);; Biological Process: oxidation-reduction process (GO:0055114);;	--	--	PREDICTED: galactose oxidase-like [Populus euphratica]
Potri.011G131500.v3.0	7.52023e-10	2.22197	up	--	--	Molecular Function: binding (GO:0005488);; Cellular Component: mitochondrion (GO:0005739);; Biological Process: cell cycle (GO:0007049);; Biological Process: post-embryonic development (GO:0009791);; Cellular Component: nuclear lumen (GO:0031981);; Biological Process: protein modification by small protein conjugation (GO:0032446);; Biological Process: shoot system development (GO:0048367);; Biolo…	--	Uncharacterized protein At4g38062 GN=At4g38062 OS=Arabidopsis thaliana (Mouse-ear cress) PE=4 SV=1	bHLH family protein [Populus trichocarpa]
Potri.012G054400.v3.0	9.32938e-05	1.34449	up	[Z]	Cytoskeleton	Biological Process: microtubule cytoskeleton organization (GO:0000226);; Biological Process: cytokinesis by cell plate formation (GO:0000911);; Biological Process: cell plate assembly (GO:0000919);; Molecular Function: microtubule motor activity (GO:0003777);; Molecular Function: calmodulin binding (GO:0005516);; Molecular Function: ATP binding (GO:0005524);; Cellular Component: nucleus (GO:00056…	--	Kinesin-like protein NACK1 GN=NACK1 OS=Nicotiana tabacum (Common tobacco) PE=1 SV=1	hypothetical protein POPTR_0012s05060g [Populus trichocarpa]
Potri.010G109200.v3.0	9.28145e-05	1.18872	up	--	--	Cellular Component: extracellular region (GO:0005576);; Cellular Component: mitochondrion (GO:0005739);; Cellular Component: Golgi apparatus (GO:0005794);; Cellular Component: cytosol (GO:0005829);; Cellular Component: plasma membrane (GO:0005886);; Biological Process: carbohydrate metabolic process (GO:0005975);; Molecular Function: cellulase activity (GO:0008810);; Cellular Component: plant-typ…	--	Endoglucanase 8 (Precursor) GN=CEL1 OS=Arabidopsis thaliana (Mouse-ear cress) PE=2 SV=1	endo-1,4-beta-glucanase [Populus trichocarpa]
Potri.006G189300.v3.0	2.66649e-05	1.14078	up	--	--	Biological Process: RNA splicing, via endonucleolytic cleavage and ligation (GO:0000394);; Cellular Component: nucleus (GO:0005634);; Cellular Component: mitochondrion (GO:0005739);; Cellular Component: endosome (GO:0005768);; Cellular Component: vacuolar membrane (GO:0005774);; Cellular Component: Golgi apparatus (GO:0005794);; Cellular Component: Golgi medial cisterna (GO:0005797);; Cellular Co…	--	Transmembrane 9 superfamily member 11 {ECO:0000305} (Precursor) OS=Arabidopsis thaliana (Mouse-ear cress) PE=2 SV=1	hypothetical protein POPTR_0006s20360g [Populus trichocarpa]
Potri.002G055100.v3.0	0.00443447	-1.00248	down	[V]	Defense mechanisms	Cellular Component: plasma membrane (GO:0005886);; Biological Process: drug transmembrane transport (GO:0006855);; Biological Process: purine nucleobase transport (GO:0006863);; Cellular Component: plant-type vacuole membrane (GO:0009705);; Biological Process: proanthocyanidin biosynthetic process (GO:0010023);; Biological Process: maintenance of seed dormancy (GO:0010231);; Molecular Function: d…	--	Protein TRANSPARENT TESTA 12 GN=F17J16_80 OS=Arabidopsis thaliana (Mouse-ear cress) PE=2 SV=1	hypothetical protein POPTR_0002s05600g [Populus trichocarpa]
Potri.001G255100.v3.0	0	2.86018	up	--	--	Biological Process: carbohydrate metabolic process (GO:0005975);; Biological Process: defense response (GO:0006952);; Biological Process: response to biotic stimulus (GO:0009607);; Molecular Function: glucan endo-1,3-beta-D-glucosidase activity (GO:0042973);; Cellular Component: extracellular region part (GO:0044421);;	--	Glucan endo-1,3-beta-glucosidase {ECO:0000250|UniProtKB:Q03467} (Precursor) GN=VIT_06s0061g00120 OS=Vitis vinifera (Grape) PE=1 SV=2	3-glucanase family protein [Populus trichocarpa]
Potri.002G040100.v3.0	0.00238643	1.4561	up	--	--	Cellular Component: nucleus (GO:0005634);; Biological Process: DNA-dependent DNA replication (GO:0006261);; Biological Process: phosphorus metabolic process (GO:0006793);; Cellular Component: chloroplast (GO:0009507);; Biological Process: chloroplast organization (GO:0009658);; Biological Process: gene silencing (GO:0016458);; Biological Process: regulation of nucleobase-containing compound metab…	--	CDT1-like protein a, chloroplastic (Precursor) GN=CDT1A OS=Arabidopsis thaliana (Mouse-ear cress) PE=1 SV=1	PREDICTED: CDT1-like protein a, chloroplastic [Populus euphratica]
Potri.013G058700.v3.0	3.2906e-08	1.58804	up	--	--	Biological Process: spliceosomal complex assembly (GO:0000245);;	--	--	hypothetical protein POPTR_0013s05520g [Populus trichocarpa]
Potri.013G027000.v3.0	0	5.09877	up	[Q]	Secondary metabolites biosynthesis, transport and catabolism	Molecular Function: monooxygenase activity (GO:0004497);; Molecular Function: iron ion binding (GO:0005506);; Cellular Component: endoplasmic reticulum (GO:0005783);; Molecular Function: electron carrier activity (GO:0009055);; Biological Process: response to UV (GO:0009411);; Biological Process: anatomical structure morphogenesis (GO:0009653);; Biological Process: isoflavonoid biosynthetic proce…	--	Licodione synthase GN=CYP93B1 OS=Glycyrrhiza echinata (Licorice) PE=1 SV=2	cytochrome P450 family protein [Populus trichocarpa]
Potri.013G143700.v3.0	2.22045e-16	5.91811	up	[QR]	--	Cellular Component: nucleus (GO:0005634);; Cellular Component: cytoplasm (GO:0005737);; Cellular Component: plasma membrane (GO:0005886);; Cellular Component: plasmodesma (GO:0009506);; Biological Process: lignin biosynthetic process (GO:0009809);; Biological Process: alkaloid biosynthetic process (GO:0009821);; Molecular Function: luteolin O-methyltransferase activity (GO:0030744);; Molecular Fu…	--	(R,S)-reticuline 7-O-methyltransferase GN=PSOMT1 OS=Papaver somniferum (Opium poppy) PE=1 SV=1	unknown [Populus trichocarpa]
Potri.015G088100.v3.0	0.00232915	1.14593	up	[L]	Replication, recombination and repair	Molecular Function: DNA binding (GO:0003677);; Molecular Function: DNA-directed DNA polymerase activity (GO:0003887);; Molecular Function: ATP binding (GO:0005524);; Cellular Component: plasma membrane (GO:0005886);; Biological Process: DNA replication (GO:0006260);; Biological Process: cellular protein modification process (GO:0006464);; Cellular Component: DNA polymerase III complex (GO:0009360…	--	Protein STICHEL-like 2 GN=At4g24790 OS=Arabidopsis thaliana (Mouse-ear cress) PE=2 SV=1	PREDICTED: LOW QUALITY PROTEIN: protein STICHEL-like 2 [Populus euphratica]
Potri.001G388400.v3.0	4.23334e-08	2.99807	up	--	--	Molecular Function: catechol oxidase activity (GO:0004097);; Molecular Function: monophenol monooxygenase activity (GO:0004503);; Molecular Function: copper ion binding (GO:0005507);; Cellular Component: vacuolar lumen (GO:0005775);; Cellular Component: plastid (GO:0009536);; Molecular Function: aureusidin synthase activity (GO:0033793);; Biological Process: pigment biosynthetic process (GO:00461…	--	Polyphenol oxidase, chloroplastic (Precursor) OS=Malus domestica (Apple) PE=2 SV=1	hypothetical protein POPTR_0001s39680g [Populus trichocarpa]
Potri.019G022000.v3.0	3.6232e-05	2.59947	up	--	--	Biological Process: lipid metabolic process (GO:0006629);; Biological Process: defense response (GO:0006952);; Molecular Function: S-adenosylmethionine-dependent methyltransferase activity (GO:0008757);; Biological Process: response to wounding (GO:0009611);; Biological Process: response to fungus (GO:0009620);; Biological Process: jasmonic acid biosynthetic process (GO:0009695);; Biological Proc…	--	Benzoate carboxyl methyltransferase GN=BAMT OS=Antirrhinum majus (Garden snapdragon) PE=1 SV=1	hypothetical protein POPTR_0019s03890g [Populus trichocarpa]
Potri.001G461400.v3.0	0.000625984	1.04564	up	--	--	Molecular Function: transporter activity (GO:0005215);; Cellular Component: nucleus (GO:0005634);; Cellular Component: cytosol (GO:0005829);; Cellular Component: plasma membrane (GO:0005886);; Biological Process: transport (GO:0006810);; Cellular Component: integral component of membrane (GO:0016021);; Biological Process: sterol biosynthetic process (GO:0016126);; Cellular Component: intracellula…	--	Patellin-4 GN=PATL4 OS=Arabidopsis thaliana (Mouse-ear cress) PE=1 SV=2	hypothetical protein POPTR_0001s46570g [Populus trichocarpa]
Potri.004G094100.v3.0	0.00858212	-1.2985	down	--	--	Cellular Component: cell wall (GO:0005618);; Cellular Component: nucleolus (GO:0005730);; Cellular Component: vacuolar membrane (GO:0005774);;	--	Ubiquitin-related 2 (Precursor; Fragment) OS=Acetabularia peniculus (Green alga) PE=3 SV=2	hypothetical protein POPTR_0004s09300g [Populus trichocarpa]
Potri.004G175000.v3.0	0.000626096	-1.61211	down	--	--	Molecular Function: ubiquitin-protein transferase activity (GO:0004842);; Molecular Function: ATP binding (GO:0005524);; Cellular Component: nucleus (GO:0005634);; Cellular Component: vacuole (GO:0005773);; Cellular Component: cytosol (GO:0005829);; Cellular Component: plasma membrane (GO:0005886);; Biological Process: postreplication repair (GO:0006301);; Biological Process: fatty acid beta-oxid…	--	Ubiquitin-conjugating enzyme E2 10 GN=K19E1.10 OS=Arabidopsis thaliana (Mouse-ear cress) PE=1 SV=1	ubiquitin conjugating-like enzyme family protein [Populus trichocarpa]
Potri.004G130600.v3.0	5.25726e-07	2.86117	up	--	--	--	--	Serine/threonine-protein kinase ATM GN=ATM OS=Arabidopsis thaliana (Mouse-ear cress) PE=2 SV=1	PWWP domain-containing family protein [Populus trichocarpa]
Potri.013G048700.v3.0	1.02691e-05	1.19392	up	[O]	Posttranslational modification, protein turnover, chaperones	Molecular Function: metalloendopeptidase activity (GO:0004222);; Molecular Function: binding (GO:0005488);; Molecular Function: ATP binding (GO:0005524);; Biological Process: ATP catabolic process (GO:0006200);; Biological Process: proteolysis (GO:0006508);; Molecular Function: microtubule-severing ATPase activity (GO:0008568);; Cellular Component: plasmodesma (GO:0009506);; Cellular Component: t…	--	ATP-dependent zinc metalloprotease FTSH 5, chloroplastic (Precursor) GN=K5J14.7 OS=Arabidopsis thaliana (Mouse-ear cress) PE=1 SV=1	hypothetical protein POPTR_0013s04620g [Populus trichocarpa]
Potri.003G138000.v3.0	0.000880311	1.08407	up	--	--	Biological Process: microtubule cytoskeleton organization (GO:0000226);; Cellular Component: chromatin (GO:0000785);; Biological Process: cytokinesis by cell plate formation (GO:0000911);; Molecular Function: DNA binding (GO:0003677);; Molecular Function: sequence-specific DNA binding transcription factor activity (GO:0003700);; Cellular Component: nucleus (GO:0005634);; Cellular Component: cytop…	--	High mobility group B protein 6 OS=Arabidopsis thaliana (Mouse-ear cress) PE=2 SV=1	PREDICTED: high mobility group B protein 13-like [Populus euphratica]
Potri.019G093900.v3.0	0	3.09307	up	--	--	Molecular Function: chitinase activity (GO:0004568);; Cellular Component: extracellular region (GO:0005576);; Cellular Component: cell wall (GO:0005618);; Biological Process: carbohydrate metabolic process (GO:0005975);; Biological Process: chitin catabolic process (GO:0006032);; Biological Process: defense response (GO:0006952);; Molecular Function: chitin binding (GO:0008061);; Biological Proce…	--	Endochitinase PR4 (Precursor) GN=CHI4 OS=Phaseolus vulgaris (Kidney bean) PE=2 SV=1	unknown [Populus trichocarpa]
Potri.013G101000.v3.0	0	-3.03698	down	[F]	Nucleotide transport and metabolism	Molecular Function: catalytic activity (GO:0003824);; Biological Process: nucleoside metabolic process (GO:0009116);; Molecular Function: nutrient reservoir activity (GO:0045735);;	--	Bark storage protein B (Precursor) GN=BSP OS=Populus deltoides (Eastern poplar) PE=1 SV=1	hypothetical protein POPTR_0013s10350g [Populus trichocarpa]
Potri.016G033000.v3.0	4.4719e-05	1.20451	up	[D]	Cell cycle control, cell division, chromosome partitioning	Biological Process: regulation of cyclin-dependent protein serine/threonine kinase activity (GO:0000079);; Biological Process: regulation of cell growth (GO:0001558);; Cellular Component: nucleus (GO:0005634);; Cellular Component: cytoplasm (GO:0005737);; Cellular Component: mitochondrion (GO:0005739);; Biological Process: mitotic nuclear division (GO:0007067);; Biological Process: response to ga…	--	G2/mitotic-specific cyclin S13-6 OS=Glycine max (Soybean) PE=2 SV=1	hypothetical protein POPTR_0016s03280g [Populus trichocarpa]
Potri.013G041700.v3.0	0	3.76839	up	--	--	Cellular Component: plant-type vacuole (GO:0000325);; Molecular Function: ribonuclease activity (GO:0004540);; Cellular Component: extracellular region (GO:0005576);; Cellular Component: cell wall (GO:0005618);; Biological Process: chitin catabolic process (GO:0006032);; Molecular Function: chitin binding (GO:0008061);; Molecular Function: endochitinase activity (GO:0008843);; Biological Process:…	--	Win-like protein (Precursor) GN=HEV1 OS=Hevea brasiliensis (Para rubber tree) PE=1 SV=2	class 4 pathogenesis-related family protein [Populus trichocarpa]
Potri.017G081000.v3.0	1.42622e-06	1.22128	up	[Z]	Cytoskeleton	Biological Process: microtubule cytoskeleton organization (GO:0000226);; Biological Process: cell morphogenesis (GO:0000902);; Molecular Function: GTPase activity (GO:0003924);; Molecular Function: structural constituent of cytoskeleton (GO:0005200);; Molecular Function: protein binding (GO:0005515);; Molecular Function: GTP binding (GO:0005525);; Cellular Component: cell wall (GO:0005618);; Cell…	K07374|0.0|pop:POPTR_736276|TUA7	Tubulin alpha chain GN=TUBA OS=Prunus dulcis (Almond) PE=2 SV=1	PREDICTED: tubulin alpha chain [Populus euphratica]
Potri.006G245400.v3.0	7.06281e-09	-1.431	down	--	--	Cellular Component: nucleus (GO:0005634);; Molecular Function: zinc ion binding (GO:0008270);;	K10144|0.0|pop:POPTR_654056|hypothetical protein	--	zinc finger family protein [Populus trichocarpa]
Potri.017G132300.v3.0	0.00174105	1.401	up	--	--	--	--	--	PREDICTED: probable receptor-like protein kinase At1g11050 isoform X1 [Populus euphratica]
Potri.001G260900.v3.0	0.00051002	1.05119	up	[R]	General function prediction only	Cellular Component: cytosol (GO:0005829);; Biological Process: glucose catabolic process (GO:0006007);; Biological Process: DNA metabolic process (GO:0006259);; Biological Process: N-terminal protein myristoylation (GO:0006499);; Cellular Component: plasmodesma (GO:0009506);; Biological Process: regulation of gene expression (GO:0010468);; Cellular Component: membrane (GO:0016020);; Biological Pr…	K14005|0.0|pop:POPTR_1068299|hypothetical protein	Protein transport protein SEC31 homolog B {ECO:0000305} OS=Arabidopsis thaliana (Mouse-ear cress) PE=1 SV=1	PREDICTED: protein transport protein SEC31 homolog B-like [Populus euphratica]
Potri.015G070200.v3.0	0.00345446	2.03356	up	--	--	Biological Process: metabolic process (GO:0008152);; Biological Process: post-embryonic development (GO:0009791);; Cellular Component: intracellular membrane-bounded organelle (GO:0043231);; Cellular Component: cytoplasmic part (GO:0044444);; Biological Process: single-organism cellular process (GO:0044763);; Biological Process: single-organism developmental process (GO:0044767);; Biological Proc…	--	Pentatricopeptide repeat-containing protein At1g74900, mitochondrial (Precursor) GN=OTP43 OS=Arabidopsis thaliana (Mouse-ear cress) PE=2 SV=1	pentatricopeptide repeat-containing family protein [Populus trichocarpa]
Potri.007G110800.v3.0	0.000114109	1.59992	up	[R]	General function prediction only	Biological Process: G2/M transition of mitotic cell cycle (GO:0000086);; Cellular Component: nucleus (GO:0005634);; Biological Process: regulation of meristem structural organization (GO:0009934);; Cellular Component: membrane (GO:0016020);; Biological Process: cell division (GO:0051301);;	--	Protein TONSOKU GN=MVE11.9 OS=Arabidopsis thaliana (Mouse-ear cress) PE=1 SV=2	hypothetical protein POPTR_0007s03710g [Populus trichocarpa]
Potri.019G068000.v3.0	0.00751421	3.28817	up	[IQ]	--	Molecular Function: acetate-CoA ligase activity (GO:0003987);; Cellular Component: mitochondrion (GO:0005739);; Cellular Component: peroxisome (GO:0005777);; Biological Process: acetate metabolic process (GO:0006083);; Biological Process: glyoxylate cycle (GO:0006097);; Biological Process: metabolic process (GO:0008152);; Molecular Function: o-succinylbenzoate-CoA ligase activity (GO:0008756);; C…	--	Probable acyl-activating enzyme 6 GN=MQK4.6 OS=Arabidopsis thaliana (Mouse-ear cress) PE=1 SV=1	hypothetical protein POPTR_0019s09600g [Populus trichocarpa]
Potri.019G005600.v3.0	6.74349e-13	3.29747	up	--	--	Cellular Component: cell wall (GO:0005618);; Cellular Component: nucleus (GO:0005634);; Biological Process: lipid metabolic process (GO:0006629);; Biological Process: epidermis development (GO:0008544);; Cellular Component: chloroplast thylakoid (GO:0009534);; Biological Process: response to external stimulus (GO:0009605);; Biological Process: response to salt stress (GO:0009651);; Biological Pro…	--	GDSL esterase/lipase At1g29670 (Precursor) GN=At1g29670 OS=Arabidopsis thaliana (Mouse-ear cress) PE=2 SV=1	hypothetical protein POPTR_0019s01980g [Populus trichocarpa]
Potri.006G062100.v3.0	4.8489e-12	2.84555	up	--	--	--	--	Egg cell-secreted protein 1.2 (Precursor) GN=EC1.2 OS=Arabidopsis thaliana (Mouse-ear cress) PE=2 SV=1	hypothetical protein POPTR_0006s06090g [Populus trichocarpa]
Potri.006G216900.v3.0	0.000174809	1.05736	up	[R]	General function prediction only	Molecular Function: ARF guanyl-nucleotide exchange factor activity (GO:0005086);; Cellular Component: early endosome (GO:0005769);; Cellular Component: trans-Golgi network (GO:0005802);; Cellular Component: cytosol (GO:0005829);; Biological Process: cytoskeleton organization (GO:0007010);; Biological Process: cell cycle (GO:0007049);; Biological Process: metabolic process (GO:0008152);; Biologica…	K13462|0.0|rcu:RCOM_0708240|guanine nucleotide-exchange, putative	Brefeldin A-inhibited guanine nucleotide-exchange protein 5 GN=F7K15_150 OS=Arabidopsis thaliana (Mouse-ear cress) PE=1 SV=2	PREDICTED: brefeldin A-inhibited guanine nucleotide-exchange protein 5 [Populus euphratica]
Potri.010G060100.v3.0	0.000988236	-1.18139	down	[OC]	--	Cellular Component: cytosol (GO:0005829);; Biological Process: pollen tube guidance (GO:0010183);; Molecular Function: oxidoreductase activity (GO:0016491);; Biological Process: primary metabolic process (GO:0044238);; Biological Process: cellular biosynthetic process (GO:0044249);; Biological Process: single-organism metabolic process (GO:0044710);; Biological Process: response to cadmium ion (G…	--	Probable nucleoredoxin 1 GN=At1g60420 OS=Arabidopsis thaliana (Mouse-ear cress) PE=1 SV=1	disulfide isomerase family protein [Populus trichocarpa]
Potri.008G202200.v3.0	1.279e-05	-2.17407	down	[J]	Translation, ribosomal structure and biogenesis	Molecular Function: ATP binding (GO:0005524);; Cellular Component: nucleus (GO:0005634);; Cellular Component: cytosol (GO:0005829);; Biological Process: reciprocal meiotic recombination (GO:0007131);; Biological Process: tRNA processing (GO:0008033);; Cellular Component: chloroplast (GO:0009507);; Biological Process: cytokinin biosynthetic process (GO:0009691);; Molecular Function: AMP dimethylal…	K10760|0.0|pop:POPTR_766811|cytokinin biosynthetic isopentenyltransferase	Adenylate isopentenyltransferase 5, chloroplastic (Precursor) GN=IPT5 OS=Arabidopsis thaliana (Mouse-ear cress) PE=1 SV=2	hypothetical protein POPTR_0008s20650g [Populus trichocarpa]
Potri.014G121000.v3.0	0.000937945	1.01591	up	[L]	Replication, recombination and repair	Molecular Function: DNA binding (GO:0003677);; Molecular Function: DNA helicase activity (GO:0003678);; Molecular Function: ATP binding (GO:0005524);; Cellular Component: nucleus (GO:0005634);; Cellular Component: cytoplasm (GO:0005737);; Biological Process: DNA unwinding involved in DNA replication (GO:0006268);; Biological Process: DNA replication initiation (GO:0006270);; Biological Process: D…	K02210|0.0|pop:POPTR_572618|hypothetical protein	DNA replication licensing factor MCM7 OS=Arabidopsis thaliana (Mouse-ear cress) PE=1 SV=2	PROLIFERA family protein [Populus trichocarpa]
Potri.004G185700.v3.0	1.53141e-08	1.52402	up	[L]	Replication, recombination and repair	Molecular Function: nucleotide binding (GO:0000166);; Molecular Function: DNA binding (GO:0003677);; Molecular Function: DNA-directed DNA polymerase activity (GO:0003887);; Cellular Component: nucleus (GO:0005634);; Biological Process: DNA replication (GO:0006260);; Biological Process: DNA methylation (GO:0006306);; Molecular Function: zinc ion binding (GO:0008270);; Biological Process: cell prol…	K02324|0.0|pop:POPTR_594813|hypothetical protein	DNA polymerase epsilon catalytic subunit A GN=At1g08260 OS=Arabidopsis thaliana (Mouse-ear cress) PE=1 SV=1	DNA-directed DNA polymerase epsilon catalytic subunit family protein [Populus trichocarpa]
Potri.011G074200.v3.0	2.11103e-05	2.54531	up	[J]	Translation, ribosomal structure and biogenesis	Molecular Function: structural constituent of ribosome (GO:0003735);; Cellular Component: mitochondrion (GO:0005739);; Biological Process: translation (GO:0006412);; Cellular Component: chloroplast (GO:0009507);; Cellular Component: small ribosomal subunit (GO:0015935);; Molecular Function: rRNA binding (GO:0019843);;	--	30S ribosomal protein S19, chloroplastic {ECO:0000255|HAMAP-Rule:MF_00531} GN=Poptr_cp101 OS=Populus trichocarpa (Western balsam poplar) PE=3 SV=1	hypothetical protein M569_00242, partial [Genlisea aurea]
Potri.001G048700.v3.0	9.2521e-05	1.18985	up	[V]	Defense mechanisms	Molecular Function: ATP binding (GO:0005524);; Cellular Component: mitochondrion (GO:0005739);; Cellular Component: vacuolar membrane (GO:0005774);; Cellular Component: cytosol (GO:0005829);; Cellular Component: plasma membrane (GO:0005886);; Biological Process: ATP catabolic process (GO:0006200);; Biological Process: protein targeting to membrane (GO:0006612);; Biological Process: drug transmemb…	--	Pleiotropic drug resistance protein 1 GN=PDR1 OS=Nicotiana tabacum (Common tobacco) PE=2 SV=1	hypothetical protein POPTR_0001s14660g [Populus trichocarpa]
Potri.012G104300.v3.0	0.000892525	3.15669	up	--	--	Cellular Component: plasma membrane (GO:0005886);; Cellular Component: integral component of membrane (GO:0016021);;	--	CASP-like protein 1F2 GN=POPTRDRAFT_823430 OS=Populus trichocarpa (Western balsam poplar) PE=3 SV=1	hypothetical protein POPTR_0012s10610g [Populus trichocarpa]
Potri.007G111500.v3.0	0	4.15247	up	--	--	Molecular Function: endopeptidase inhibitor activity (GO:0004866);; Biological Process: proteolysis (GO:0006508);; Molecular Function: peptidase activity (GO:0008233);; Biological Process: negative regulation of endopeptidase activity (GO:0010951);;	--	Endogenous alpha-amylase/subtilisin inhibitor OS=Triticum aestivum (Wheat) PE=1 SV=1	PREDICTED: endogenous alpha-amylase/subtilisin inhibitor-like [Populus euphratica]
Potri.012G143600.v3.0	0.000214167	-1.53315	down	[IQR]	--	Molecular Function: calmodulin binding (GO:0005516);; Cellular Component: cytosol (GO:0005829);; Cellular Component: plasma membrane (GO:0005886);; Biological Process: polysaccharide metabolic process (GO:0005976);; Biological Process: sulfur compound metabolic process (GO:0006790);; Biological Process: phosphate-containing compound metabolic process (GO:0006796);; Biological Process: defense res…	--	Short-chain dehydrogenase TIC 32, chloroplastic GN=TIC32 OS=Pisum sativum (Garden pea) PE=1 SV=1	PREDICTED: short-chain dehydrogenase TIC 32, chloroplastic-like isoform X1 [Populus euphratica]
Potri.019G100000.v3.0	0.000154973	-1.60814	down	--	--	Molecular Function: copper ion binding (GO:0005507);; Molecular Function: metal ion binding (GO:0046872);;	--	Metallothionein-like protein type 2 GN=pKIWI504 OS=Actinidia deliciosa (Kiwi) PE=2 SV=1	hypothetical protein POPTR_0019s13150g [Populus trichocarpa]
Potri.013G142000.v3.0	0.00182644	-1.02373	down	--	--	Cellular Component: mitochondrion (GO:0005739);;	--	--	hypothetical protein ARALYDRAFT_894017 [Arabidopsis lyrata subsp. lyrata]
Potri.011G045700.v3.0	0.00380781	1.32594	up	--	--	--	--	--	hypothetical protein POPTR_0011s04550g [Populus trichocarpa]
Potri.014G172000.v3.0	8.18471e-05	1.41034	up	--	--	Biological Process: regulation of DNA replication (GO:0006275);; Biological Process: chromatin silencing (GO:0006342);; Biological Process: regulation of G2/M transition of mitotic cell cycle (GO:0010389);; Biological Process: histone H3-K9 methylation (GO:0051567);;	--	--	hypothetical protein POPTR_0014s17020g [Populus trichocarpa]
Potri.015G085500.v3.0	1.6663e-09	5.14686	up	--	--	Molecular Function: magnesium ion binding (GO:0000287);; Cellular Component: cytoplasm (GO:0005737);; Biological Process: metabolic process (GO:0008152);; Molecular Function: terpene synthase activity (GO:0010333);; Biological Process: terpenoid biosynthetic process (GO:0016114);; Biological Process: geranyl diphosphate metabolic process (GO:0033383);; Molecular Function: germacradienol synthase …	--	Valencene synthase GN=ValCS OS=Vitis vinifera (Grape) PE=1 SV=1	hypothetical protein POPTR_0015s09710g [Populus trichocarpa]
Potri.010G031800.v3.0	3.22862e-05	1.3899	up	[RTKL]	--	Biological Process: microtubule cytoskeleton organization (GO:0000226);; Biological Process: phragmoplast assembly (GO:0000914);; Biological Process: developmental process involved in reproduction (GO:0003006);; Molecular Function: protein serine/threonine kinase activity (GO:0004674);; Molecular Function: binding (GO:0005488);; Molecular Function: ATP binding (GO:0005524);; Cellular Component: n…	--	Serine/threonine-protein kinase TIO GN=F14I3.15 OS=Arabidopsis thaliana (Mouse-ear cress) PE=1 SV=1	PREDICTED: LOW QUALITY PROTEIN: serine/threonine-protein kinase ULK4-like [Populus euphratica]
Potri.012G058400.v3.0	5.9823e-06	1.42654	up	--	--	Biological Process: microtubule cytoskeleton organization (GO:0000226);; Biological Process: cytokinesis by cell plate formation (GO:0000911);; Molecular Function: microtubule motor activity (GO:0003777);; Molecular Function: ATP binding (GO:0005524);; Cellular Component: kinesin complex (GO:0005871);; Cellular Component: microtubule (GO:0005874);; Biological Process: DNA replication (GO:0006260)…	--	Kinesin-like protein FLA10 GN=FLA10 OS=Chlamydomonas reinhardtii (Chlamydomonas smithii) PE=1 SV=1	kinesin motor family protein [Populus trichocarpa]
Potri.005G131500.v3.0	2.5568e-08	2.37555	up	--	--	--	--	--	hypothetical protein POPTR_0005s13980g [Populus trichocarpa]
Potri.001G151900.v3.0	0.00422046	1.20846	up	[RTKL]	--	Molecular Function: protein serine/threonine kinase activity (GO:0004674);; Molecular Function: binding (GO:0005488);; Biological Process: RNA processing (GO:0006396);; Biological Process: protein phosphorylation (GO:0006468);; Biological Process: organelle organization (GO:0006996);; Biological Process: response to abiotic stimulus (GO:0009628);; Biological Process: hormone-mediated signaling pa…	K02214|0.0|pop:POPTR_423597|hypothetical protein	Cyclin-dependent kinase F-4 OS=Oryza sativa subsp. japonica (Rice) PE=2 SV=1	PREDICTED: probable serine/threonine-protein kinase cdc7 isoform X4 [Populus euphratica]
Potri.003G088900.v3.0	0.00718794	1.10382	up	[RTKL]	--	Molecular Function: protein kinase activity (GO:0004672);; Molecular Function: protein serine/threonine kinase activity (GO:0004674);; Molecular Function: protein binding (GO:0005515);; Molecular Function: ATP binding (GO:0005524);; Cellular Component: nucleus (GO:0005634);; Cellular Component: vacuole (GO:0005773);; Biological Process: protein phosphorylation (GO:0006468);; Biological Process: N…	K14500|0.0|pop:POPTR_580104|hypothetical protein	Probable serine/threonine-protein kinase At4g35230 GN=At4g35230 OS=Arabidopsis thaliana (Mouse-ear cress) PE=1 SV=1	PREDICTED: probable serine/threonine-protein kinase At4g35230 [Populus euphratica]
Potri.004G118700.v3.0	0.00157937	1.19519	up	--	--	Biological Process: microtubule cytoskeleton organization (GO:0000226);; Cellular Component: spindle (GO:0005819);; Cellular Component: microtubule (GO:0005874);; Biological Process: DNA metabolic process (GO:0006259);; Biological Process: protein complex assembly (GO:0006461);; Biological Process: mitotic nuclear division (GO:0007067);; Biological Process: regulation of gene expression (GO:00104…	--	Protein TPX2 GN=TPX2 OS=Arabidopsis thaliana (Mouse-ear cress) PE=1 SV=1	PREDICTED: uncharacterized protein LOC105114893 [Populus euphratica]
Potri.015G133800.v3.0	3.91976e-06	1.4161	up	[O]	Posttranslational modification, protein turnover, chaperones	Molecular Function: serine-type endopeptidase activity (GO:0004252);; Biological Process: proteolysis (GO:0006508);; Biological Process: asymmetric cell division (GO:0008356);; Cellular Component: plant-type cell wall (GO:0009505);; Biological Process: response to external stimulus (GO:0009605);; Biological Process: response to auxin (GO:0009733);; Cellular Component: external side of plasma memb…	--	Subtilisin-like protease (Precursor) GN=At5g67360 OS=Arabidopsis thaliana (Mouse-ear cress) PE=1 SV=1	subtilase family protein [Populus trichocarpa]
Potri.009G090800.v3.0	0.00177397	-1.56187	down	--	--	--	--	Uncharacterized protein At2g23090 GN=At2g23090 OS=Arabidopsis thaliana (Mouse-ear cress) PE=1 SV=1	hypothetical protein POPTR_0009s09400g [Populus trichocarpa]
Potri.019G080600.v3.0	9.8976e-09	2.88849	up	--	--	Molecular Function: serine-type endopeptidase inhibitor activity (GO:0004867);; Biological Process: response to oxidative stress (GO:0006979);;	--	Proteinase inhibitor PSI-1.2 OS=Capsicum annuum (Bell pepper) PE=1 SV=1	hypothetical protein POPTR_0019s10980g [Populus trichocarpa]
Potri.007G084200.v3.0	1.87784e-09	1.64615	up	[Q]	Secondary metabolites biosynthesis, transport and catabolism	Biological Process: very long-chain fatty acid metabolic process (GO:0000038);; Molecular Function: binding (GO:0005488);; Molecular Function: iron ion binding (GO:0005506);; Cellular Component: endoplasmic reticulum (GO:0005783);; Molecular Function: electron carrier activity (GO:0009055);; Biological Process: response to bacterium (GO:0009617);; Biological Process: response to auxin (GO:0009733…	--	Cytochrome P450 CYP736A12 OS=Panax ginseng (Korean ginseng) PE=2 SV=1	hypothetical protein POPTR_0007s06310g [Populus trichocarpa]
Potri.001G387000.v3.0	8.29469e-05	-1.42045	down	--	--	--	--	--	hypothetical protein POPTR_0001s39530g [Populus trichocarpa]
Potri.012G138800.v3.0	0	4.91482	up	--	--	Cellular Component: nucleus (GO:0005634);; Cellular Component: endoplasmic reticulum (GO:0005783);; Biological Process: defense response (GO:0006952);; Biological Process: response to oxidative stress (GO:0006979);; Biological Process: response to wounding (GO:0009611);; Biological Process: response to gravity (GO:0009629);; Cellular Component: plant-type vacuole membrane (GO:0009705);; Biologica…	K00660|0.0|pop:POPTR_591584|CHSL2	Chalcone synthase GN=CHS OS=Vitis vinifera (Grape) PE=2 SV=1	hypothetical protein POPTR_0012s13440g [Populus trichocarpa]
Potri.001G209300.v3.0	0.000448231	1.55943	up	--	--	Molecular Function: copper ion binding (GO:0005507);; Molecular Function: electron carrier activity (GO:0009055);; Cellular Component: plasmodesma (GO:0009506);; Biological Process: pollination (GO:0009856);; Biological Process: electron transport chain (GO:0022900);; Cellular Component: intracellular membrane-bounded organelle (GO:0043231);; Biological Process: primary metabolic process (GO:0044…	--	Basic blue protein OS=Cucumis sativus (Cucumber) PE=1 SV=1	basic blue copper family protein [Populus trichocarpa]
Potri.006G188300.v3.0	0	4.19019	up	[G]	Carbohydrate transport and metabolism	Molecular Function: chitinase activity (GO:0004568);; Biological Process: carbohydrate metabolic process (GO:0005975);; Biological Process: chitin catabolic process (GO:0006032);;	K01183|0.0|pop:POPTR_717157|hypothetical protein	--	class V chitinase family protein [Populus trichocarpa]
Potri.001G388100.v3.0	1.31117e-10	3.27454	up	--	--	Molecular Function: catechol oxidase activity (GO:0004097);; Molecular Function: monophenol monooxygenase activity (GO:0004503);; Molecular Function: copper ion binding (GO:0005507);; Cellular Component: vacuolar lumen (GO:0005775);; Cellular Component: plastid (GO:0009536);; Molecular Function: aureusidin synthase activity (GO:0033793);; Biological Process: pigment biosynthetic process (GO:00461…	--	Polyphenol oxidase, chloroplastic (Precursor) OS=Malus domestica (Apple) PE=2 SV=1	hypothetical protein POPTR_0001s39650g [Populus trichocarpa]
Potri.012G085800.v3.0	8.02626e-07	-2.00583	down	--	--	--	--	--	hypothetical protein POPTR_0012s08780g [Populus trichocarpa]
Potri.012G131500.v3.0	3.27239e-06	1.28311	up	[O]	Posttranslational modification, protein turnover, chaperones	Molecular Function: serine-type endopeptidase activity (GO:0004252);; Biological Process: proteolysis (GO:0006508);; Biological Process: asymmetric cell division (GO:0008356);; Cellular Component: plant-type cell wall (GO:0009505);; Biological Process: response to external stimulus (GO:0009605);; Biological Process: response to auxin (GO:0009733);; Cellular Component: external side of plasma memb…	--	Subtilisin-like protease (Precursor) GN=At5g67360 OS=Arabidopsis thaliana (Mouse-ear cress) PE=1 SV=1	hypothetical protein POPTR_0012s14140g [Populus trichocarpa]
Potri.008G221400.v3.0	0.000908608	1.29148	up	[Z]	Cytoskeleton	Biological Process: microtubule cytoskeleton organization (GO:0000226);; Biological Process: mitotic cell cycle (GO:0000278);; Biological Process: cytokinesis by cell plate formation (GO:0000911);; Biological Process: regionalization (GO:0003002);; Molecular Function: microtubule motor activity (GO:0003777);; Molecular Function: ATP binding (GO:0005524);; Cellular Component: Golgi stack (GO:00057…	K10393|0.0|pop:POPTR_833382|hypothetical protein	Kinesin-13A GN=KINESIN-13A OS=Arabidopsis thaliana (Mouse-ear cress) PE=1 SV=1	PREDICTED: kinesin-13A-like [Populus euphratica]
Potri.008G061800.v3.0	0	-3.56437	down	--	--	Biological Process: proteolysis (GO:0006508);; Molecular Function: peptidase activity (GO:0008233);;	--	Probable non-specific lipid-transfer protein 2 (Precursor) OS=Parietaria judaica (Pellitory-of-the-wall) PE=1 SV=1	protease inhibitor/seed storage/lipid transfer family protein [Populus trichocarpa]
Potri.016G138600.v3.0	0.00762812	2.27413	up	[G]	Carbohydrate transport and metabolism	Molecular Function: hydrolase activity, hydrolyzing O-glycosyl compounds (GO:0004553);; Cellular Component: extracellular region (GO:0005576);; Cellular Component: plasma membrane (GO:0005886);; Biological Process: carbohydrate metabolic process (GO:0005975);; Biological Process: iron ion transport (GO:0006826);; Biological Process: cellular iron ion homeostasis (GO:0006879);; Biological Process:…	--	Mannan endo-1,4-beta-mannosidase 6 (Precursor) GN=MAN6 OS=Arabidopsis thaliana (Mouse-ear cress) PE=2 SV=1	endo-1,4-beta-mannanase [Populus trichocarpa]
Potri.004G216700.v3.0	9.03344e-05	1.08663	up	[P]	Inorganic ion transport and metabolism	Molecular Function: peroxidase activity (GO:0004601);; Molecular Function: superoxide dismutase activity (GO:0004784);; Molecular Function: copper ion binding (GO:0005507);; Biological Process: glucose metabolic process (GO:0006006);; Biological Process: superoxide metabolic process (GO:0006801);; Molecular Function: zinc ion binding (GO:0008270);; Biological Process: toxin catabolic process (GO:…	K04565|1e-146|pop:POPTR_811643|hypothetical protein	Superoxide dismutase [Cu-Zn], chloroplastic (Precursor) GN=SODCP OS=Vitis vinifera (Grape) PE=2 SV=1	hypothetical protein POPTR_0011s01280g, partial [Populus trichocarpa]
Potri.011G134700.v3.0	2.8899e-08	-1.33531	down	[J]	Translation, ribosomal structure and biogenesis	Molecular Function: translation initiation factor activity (GO:0003743);; Cellular Component: nucleus (GO:0005634);; Cellular Component: cytoplasm (GO:0005737);; Biological Process: DNA repair (GO:0006281);; Biological Process: translational initiation (GO:0006413);; Biological Process: regulation of translation (GO:0006417);; Biological Process: virus induced gene silencing (GO:0009616);; Biolog…	K03113|8e-79|pop:POPTR_569089|hypothetical protein	Protein translation factor SUI1 homolog OS=Salix bakko (Japanese willow) PE=3 SV=1	hypothetical protein POPTR_0011s13810g [Populus trichocarpa]
Potri.012G018000.v3.0	2.89901e-06	-3.99681	down	--	--	--	--	--	hypothetical protein POPTR_0012s02500g [Populus trichocarpa]
Potri.008G121200.v3.0	3.61649e-05	-1.49546	down	--	--	Cellular Component: nucleus (GO:0005634);; Biological Process: leaf morphogenesis (GO:0009965);; Biological Process: specification of floral organ identity (GO:0010093);; Biological Process: abaxial cell fate specification (GO:0010158);; Biological Process: cell differentiation (GO:0030154);; Cellular Component: intracellular organelle (GO:0043229);; Molecular Function: metal ion binding (GO:0046…	--	Zinc finger protein JAGGED GN=JAG OS=Arabidopsis thaliana (Mouse-ear cress) PE=2 SV=1	PREDICTED: zinc finger protein JAGGED-like isoform X2 [Populus euphratica]
Potri.001G221100.v3.0	0	4.89248	up	--	--	Biological Process: MAPK cascade (GO:0000165);; Biological Process: respiratory burst involved in defense response (GO:0002679);; Cellular Component: cell wall (GO:0005618);; Cellular Component: vacuole (GO:0005773);; Biological Process: protein targeting to membrane (GO:0006612);; Biological Process: membrane fusion (GO:0006944);; Biological Process: detection of biotic stimulus (GO:0009595);; B…	--	Thaumatin-like protein 1 (Precursor) GN=TL1 OS=Pyrus pyrifolia (Chinese pear) PE=1 SV=1	hypothetical protein POPTR_0001s22930g [Populus trichocarpa]
Potri.009G073300.v3.0	5.08309e-05	1.09922	up	--	--	Molecular Function: structural molecule activity (GO:0005198);; Molecular Function: protein binding (GO:0005515);; Cellular Component: vacuole (GO:0005773);; Cellular Component: vacuolar membrane (GO:0005774);; Cellular Component: cytosol (GO:0005829);; Biological Process: intracellular protein transport (GO:0006886);; Biological Process: endocytosis (GO:0006897);; Cellular Component: plasmodesma…	--	Clathrin heavy chain 1 GN=CHC1 OS=Arabidopsis thaliana (Mouse-ear cress) PE=1 SV=1	hypothetical protein POPTR_0009s07740g [Populus trichocarpa]
Potri.015G144100.v3.0	0	6.09367	up	--	--	Cellular Component: mitochondrion (GO:0005739);; Biological Process: post-embryonic development (GO:0009791);; Biological Process: cellular process (GO:0009987);; Biological Process: single-organism developmental process (GO:0044767);; Biological Process: reproductive structure development (GO:0048608);;	--	Pentatricopeptide repeat-containing protein At1g55630 GN=At1g55630 OS=Arabidopsis thaliana (Mouse-ear cress) PE=2 SV=1	PREDICTED: pentatricopeptide repeat-containing protein At1g55630-like [Populus euphratica]
Potri.001G457000.v3.0	0	5.36838	up	[I]	Lipid transport and metabolism	Molecular Function: hydroxymethylglutaryl-CoA reductase (NADPH) activity (GO:0004420);; Cellular Component: nucleus (GO:0005634);; Cellular Component: endoplasmic reticulum membrane (GO:0005789);; Biological Process: isoprenoid biosynthetic process (GO:0008299);; Biological Process: coenzyme A metabolic process (GO:0015936);; Cellular Component: integral component of membrane (GO:0016021);; Biolo…	K00021|0.0|pop:POPTR_798252|hypothetical protein	3-hydroxy-3-methylglutaryl-coenzyme A reductase 1 GN=HMGR1 OS=Hevea brasiliensis (Para rubber tree) PE=2 SV=1	3-hydroxy-3-methylglutaryl coenzyme A reductase family protein [Populus trichocarpa]
Potri.006G212700.v3.0	0.000684131	1.62243	up	--	--	Molecular Function: electron carrier activity (GO:0009055);; Molecular Function: protein disulfide oxidoreductase activity (GO:0015035);; Cellular Component: cell part (GO:0044464);; Biological Process: cell redox homeostasis (GO:0045454);;	--	Uncharacterized protein At3g28850 GN=At3g28850 OS=Arabidopsis thaliana (Mouse-ear cress) PE=3 SV=1	hypothetical protein POPTR_0006s22920g [Populus trichocarpa]
Potri.010G101100.v3.0	1.85595e-08	2.38986	up	[S]	Function unknown	Biological Process: polysaccharide biosynthetic process (GO:0000271);; Biological Process: response to molecule of bacterial origin (GO:0002237);; Molecular Function: transmembrane receptor protein serine/threonine kinase activity (GO:0004675);; Molecular Function: protein tyrosine kinase activity (GO:0004713);; Molecular Function: steroid binding (GO:0005496);; Molecular Function: ATP binding (G…	--	Serine/threonine-protein kinase BRI1-like 2 (Precursor) GN=F14H20.2 OS=Arabidopsis thaliana (Mouse-ear cress) PE=1 SV=1	leucine-rich repeat transmembrane protein kinase [Populus trichocarpa]
Potri.002G027700.v3.0	0.00223003	-2.82678	down	--	--	--	--	--	hypothetical protein POPTR_0002s02920g [Populus trichocarpa]
Potri.T113300.v3.0	0.00018779	1.68359	up	[Z]	Cytoskeleton	Biological Process: microtubule cytoskeleton organization (GO:0000226);; Biological Process: cytokinesis by cell plate formation (GO:0000911);; Biological Process: cell plate assembly (GO:0000919);; Molecular Function: microtubule motor activity (GO:0003777);; Molecular Function: calmodulin binding (GO:0005516);; Molecular Function: ATP binding (GO:0005524);; Cellular Component: nucleus (GO:00056…	--	Kinesin-like protein NACK1 GN=NACK1 OS=Nicotiana tabacum (Common tobacco) PE=1 SV=1	nodulin-25 precursor family protein [Populus trichocarpa]
Potri.010G153000.v3.0	1.92821e-06	1.32172	up	[Z]	Cytoskeleton	Biological Process: nuclear division (GO:0000280);; Biological Process: phragmoplast assembly (GO:0000914);; Biological Process: regionalization (GO:0003002);; Molecular Function: binding (GO:0005488);; Molecular Function: calmodulin binding (GO:0005516);; Cellular Component: microtubule (GO:0005874);; Cellular Component: microtubule associated complex (GO:0005875);; Cellular Component: plasma me…	--	Phragmoplast orienting kinesin-1 GN=POK1 OS=Arabidopsis thaliana (Mouse-ear cress) PE=1 SV=1	PREDICTED: phragmoplast orienting kinesin-1 isoform X1 [Populus euphratica]
Potri.002G252200.v3.0	7.18825e-05	1.33952	up	--	--	Biological Process: defense response to insect (GO:0002213);; Molecular Function: chitinase activity (GO:0004568);; Molecular Function: protein binding (GO:0005515);; Cellular Component: extracellular region (GO:0005576);; Biological Process: chitin catabolic process (GO:0006032);; Biological Process: mRNA processing (GO:0006397);; Cellular Component: plant-type cell wall (GO:0009505);; Cellular …	--	Sulfated surface glycoprotein 185 (Precursor) OS=Volvox carteri (Green alga) PE=1 SV=1	glycine-rich family protein [Populus trichocarpa]
Potri.007G138600.v3.0	1.809e-06	1.35415	up	--	--	Biological Process: microtubule cytoskeleton organization (GO:0000226);; Biological Process: mitotic cell cycle (GO:0000278);; Biological Process: nuclear division (GO:0000280);; Biological Process: cytokinesis by cell plate formation (GO:0000911);; Cellular Component: nucleus (GO:0005634);; Cellular Component: microtubule (GO:0005874);; Biological Process: DNA-dependent DNA replication (GO:00062…	--	Protein TPX2 GN=TPX2 OS=Arabidopsis thaliana (Mouse-ear cress) PE=1 SV=1	PREDICTED: protein TPX2-like [Populus euphratica]
Potri.006G223900.v3.0	4.38094e-07	-1.25572	down	[O]	Posttranslational modification, protein turnover, chaperones	Cellular Component: cytosol (GO:0005829);; Biological Process: protein folding (GO:0006457);; Biological Process: hyperosmotic response (GO:0006972);; Biological Process: response to heat (GO:0009408);; Biological Process: response to high light intensity (GO:0009644);; Biological Process: heat acclimation (GO:0010286);; Biological Process: response to endoplasmic reticulum stress (GO:0034976);; …	--	17.9 kDa class II heat shock protein GN=HSP17.9-D OS=Glycine max (Soybean) PE=3 SV=1	heat shock protein 17.7 [Populus trichocarpa]
Potri.013G156300.v3.0	0.000408598	-1.35009	down	--	--	--	--	--	hypothetical protein POPTR_0013s15230g [Populus trichocarpa]
Potri.018G112800.v3.0	2.46981e-06	1.23592	up	[L]	Replication, recombination and repair	Biological Process: cytokinesis by cell plate formation (GO:0000911);; Molecular Function: DNA binding (GO:0003677);; Molecular Function: DNA helicase activity (GO:0003678);; Molecular Function: ATP binding (GO:0005524);; Cellular Component: nucleus (GO:0005634);; Cellular Component: cytoplasm (GO:0005737);; Biological Process: DNA unwinding involved in DNA replication (GO:0006268);; Biological P…	K02209|0.0|pop:POPTR_832008|hypothetical protein	DNA replication licensing factor MCM5 GN=MCM5 OS=Arabidopsis thaliana (Mouse-ear cress) PE=1 SV=1	hypothetical protein POPTR_0018s12080g [Populus trichocarpa]
Potri.016G104300.v3.0	0.000422431	-1.47559	down	--	--	Biological Process: proteolysis (GO:0006508);; Biological Process: lipid transport (GO:0006869);; Molecular Function: peptidase activity (GO:0008233);; Molecular Function: lipid binding (GO:0008289);;	--	--	protease inhibitor/seed storage/lipid transfer family protein [Populus trichocarpa]
Potri.005G258500.v3.0	0.000122701	-1.37201	down	[R]	General function prediction only	--	--	--	U5 small nuclear ribonucleoprotein helicase [Populus trichocarpa]
Potri.004G082100.v3.0	2.49136e-05	-1.61551	down	--	--	Cellular Component: cytosol (GO:0005829);; Biological Process: protein folding (GO:0006457);; Biological Process: response to heat (GO:0009408);; Biological Process: response to high light intensity (GO:0009644);; Biological Process: response to endoplasmic reticulum stress (GO:0034976);; Biological Process: response to hydrogen peroxide (GO:0042542);;	--	--	hypothetical protein POPTR_0004s08040g [Populus trichocarpa]
Potri.006G126800.v3.0	0.000209535	-1.15473	down	[E]	Amino acid transport and metabolism	Cellular Component: cytoplasm (GO:0005737);; Biological Process: L-phenylalanine catabolic process (GO:0006559);; Biological Process: response to oxidative stress (GO:0006979);; Biological Process: pollen development (GO:0009555);; Biological Process: cinnamic acid biosynthetic process (GO:0009800);; Biological Process: drought recovery (GO:0009819);; Biological Process: response to UV-B (GO:0010…	K10775|0.0|pop:POPTR_739479|PAL3	Phenylalanine ammonia-lyase GN=PAL OS=Populus trichocarpa (Western balsam poplar) PE=2 SV=1	phenylalanine ammonia-lyase family protein [Populus trichocarpa]
Potri.T019800.v3.0	0	3.70865	up	--	--	--	--	--	hypothetical protein POPTR_0004s18960g [Populus trichocarpa]
Potri.T062200.v3.0	3.35806e-05	1.67687	up	--	--	Molecular Function: catechol oxidase activity (GO:0004097);; Molecular Function: monophenol monooxygenase activity (GO:0004503);; Molecular Function: copper ion binding (GO:0005507);; Cellular Component: vacuolar lumen (GO:0005775);; Cellular Component: plastid (GO:0009536);; Molecular Function: aureusidin synthase activity (GO:0033793);; Biological Process: pigment biosynthetic process (GO:00461…	--	Polyphenol oxidase, chloroplastic (Precursor) OS=Malus domestica (Apple) PE=2 SV=1	hypothetical protein POPTR_0001s39680g [Populus trichocarpa]
Potri.T063100.v3.0	4.37163e-10	3.03238	up	[G]	Carbohydrate transport and metabolism	Molecular Function: magnesium ion binding (GO:0000287);; Molecular Function: monooxygenase activity (GO:0004497);; Cellular Component: chloroplast (GO:0009507);; Biological Process: photorespiration (GO:0009853);; Molecular Function: ribulose-bisphosphate carboxylase activity (GO:0016984);; Biological Process: reductive pentose-phosphate cycle (GO:0019253);; Biological Process: oxidation-reductio…	--	Ribulose bisphosphate carboxylase large chain (Fragment) GN=rbcL OS=Nelumbo lutea (American lotus) PE=3 SV=1	ribulose-1,5-bisphosphate carboxylase/oxygenase large subunit, partial (chloroplast) [Asparagus officinalis subsp. prostratus]
Potri.019G057500.v3.0	0.000507059	-1.13403	down	--	--	Molecular Function: structural constituent of cell wall (GO:0005199);; Cellular Component: extracellular region (GO:0005576);; Cellular Component: cytosol (GO:0005829);; Biological Process: syncytium formation (GO:0006949);; Cellular Component: plant-type cell wall (GO:0009505);; Cellular Component: plasmodesma (GO:0009506);; Cellular Component: chloroplast (GO:0009507);; Biological Process: plan…	--	Expansin-A8 (Precursor) GN=T2P4.4 OS=Arabidopsis thaliana (Mouse-ear cress) PE=2 SV=1	alpha-expansin 8 precursor family protein [Populus trichocarpa]
Potri.004G044700.v3.0	6.21663e-06	1.17118	up	[P]	Inorganic ion transport and metabolism	Molecular Function: structural constituent of cell wall (GO:0005199);; Biological Process: anatomical structure morphogenesis (GO:0009653);; Biological Process: tissue development (GO:0009888);; Cellular Component: cell part (GO:0044464);; Biological Process: root development (GO:0048364);; Biological Process: cell development (GO:0048468);; Biological Process: developmental growth (GO:0048589);;…	--	Pistil-specific extensin-like protein (Precursor) OS=Nicotiana tabacum (Common tobacco) PE=2 SV=1	hypothetical protein POPTR_0004s04450g [Populus trichocarpa]
Potri.001G289100.v3.0	0.000538327	1.23027	up	--	--	--	--	--	hypothetical protein POPTR_0001s29610g [Populus trichocarpa]
Potri.010G064600.v3.0	0.00910125	1.44687	up	[R]	General function prediction only	Cellular Component: nucleus (GO:0005634);; Biological Process: cellular protein modification process (GO:0006464);; Biological Process: organelle organization (GO:0006996);; Biological Process: anatomical structure morphogenesis (GO:0009653);; Biological Process: response to abscisic acid (GO:0009737);; Biological Process: hormone-mediated signaling pathway (GO:0009755);; Biological Process: embr…	K12816|0.0|pop:POPTR_880825|hypothetical protein	Protein Mut11 GN=Mut11 OS=Chlamydomonas reinhardtii (Chlamydomonas smithii) PE=2 SV=1	hypothetical protein POPTR_0010s07510g [Populus trichocarpa]
Potri.017G131000.v3.0	0.00459866	-1.12445	down	[LR]	--	Cellular Component: mitochondrion (GO:0005739);; Cellular Component: cytosol (GO:0005829);; Cellular Component: chloroplast (GO:0009507);; Biological Process: response to chitin (GO:0010200);; Molecular Function: hydrolase activity (GO:0016787);; Molecular Function: bis(5'-adenosyl)-pentaphosphatase activity (GO:0034432);;	--	Nudix hydrolase 17, mitochondrial (Precursor) GN=T8O11.16 OS=Arabidopsis thaliana (Mouse-ear cress) PE=2 SV=1	MutT-like family protein [Populus trichocarpa]
Potri.006G251200.v3.0	0.00110406	1.29059	up	--	--	Biological Process: reproduction (GO:0000003);; Biological Process: DNA metabolic process (GO:0006259);; Biological Process: regulation of transcription, DNA-templated (GO:0006355);; Biological Process: anatomical structure morphogenesis (GO:0009653);; Biological Process: post-embryonic development (GO:0009791);; Biological Process: shoot system development (GO:0048367);; Biological Process: regu…	--	CRC domain-containing protein TSO1 GN=TSO1 OS=Arabidopsis thaliana (Mouse-ear cress) PE=1 SV=1	cysteine-rich polycomb-like family protein [Populus trichocarpa]
Potri.014G013300.v3.0	0.000502198	1.20789	up	[Z]	Cytoskeleton	Biological Process: nuclear division (GO:0000280);; Biological Process: cytokinesis by cell plate formation (GO:0000911);; Biological Process: phragmoplast assembly (GO:0000914);; Biological Process: cell plate assembly (GO:0000919);; Molecular Function: microtubule motor activity (GO:0003777);; Molecular Function: calmodulin binding (GO:0005516);; Molecular Function: ATP binding (GO:0005524);; C…	--	Kinesin-like protein NACK2 GN=NACK2 OS=Nicotiana tabacum (Common tobacco) PE=1 SV=1	kinesin motor family protein [Populus trichocarpa]
Potri.014G103000.v3.0	0.00247382	-1.26059	down	[K]	Transcription	Molecular Function: transcription regulatory region sequence-specific DNA binding (GO:0000976);; Molecular Function: sequence-specific DNA binding transcription factor activity (GO:0003700);; Cellular Component: nucleus (GO:0005634);; Biological Process: regulation of transcription, DNA-templated (GO:0006355);; Biological Process: response to water deprivation (GO:0009414);; Cellular Component: p…	--	Homeobox-leucine zipper protein ATHB-7 GN=ATHB-7 OS=Arabidopsis thaliana (Mouse-ear cress) PE=2 SV=2	homeobox leucine zipper family protein [Populus trichocarpa]
Potri.006G188700.v3.0	4.5922e-05	1.26626	up	[L]	Replication, recombination and repair	Biological Process: cytokinesis by cell plate formation (GO:0000911);; Molecular Function: DNA binding (GO:0003677);; Molecular Function: DNA helicase activity (GO:0003678);; Molecular Function: ATP binding (GO:0005524);; Cellular Component: nucleus (GO:0005634);; Cellular Component: cytoplasm (GO:0005737);; Biological Process: DNA unwinding involved in DNA replication (GO:0006268);; Biological P…	K02209|0.0|pop:POPTR_832008|hypothetical protein	DNA replication licensing factor MCM5 GN=MCM5 OS=Arabidopsis thaliana (Mouse-ear cress) PE=1 SV=1	minichromosome maintenance family protein [Populus trichocarpa]
Potri.008G130000.v3.0	7.43853e-08	-1.41572	down	[RTKL]	--	Biological Process: MAPK cascade (GO:0000165);; Molecular Function: MAP kinase activity (GO:0004707);; Molecular Function: protein tyrosine kinase activity (GO:0004713);; Molecular Function: ATP binding (GO:0005524);; Cellular Component: nucleus (GO:0005634);; Cellular Component: mitochondrion (GO:0005739);; Cellular Component: vacuole (GO:0005773);; Cellular Component: cytosol (GO:0005829);; Cel…	--	Mitogen-activated protein kinase 12 OS=Oryza sativa subsp. japonica (Rice) PE=1 SV=2	hypothetical protein POPTR_0008s12890g [Populus trichocarpa]
Potri.010G113400.v3.0	2.14562e-05	-2.39758	down	[O]	Posttranslational modification, protein turnover, chaperones	Molecular Function: protein binding (GO:0005515);; Cellular Component: nucleus (GO:0005634);; Cellular Component: endoplasmic reticulum lumen (GO:0005788);; Cellular Component: Golgi stack (GO:0005795);; Cellular Component: plasma membrane (GO:0005886);; Biological Process: protein folding (GO:0006457);; Biological Process: ER-nucleus signaling pathway (GO:0006984);; Biological Process: response …	--	DnaJ protein P58IPK homolog (Precursor) OS=Arabidopsis thaliana (Mouse-ear cress) PE=1 SV=1	hypothetical protein POPTR_0010s12370g [Populus trichocarpa]
Potri.005G117500.v3.0	0	3.01456	up	[Q]	Secondary metabolites biosynthesis, transport and catabolism	Biological Process: very long-chain fatty acid metabolic process (GO:0000038);; Molecular Function: binding (GO:0005488);; Molecular Function: iron ion binding (GO:0005506);; Cellular Component: endoplasmic reticulum (GO:0005783);; Cellular Component: Golgi apparatus (GO:0005794);; Biological Process: intra-Golgi vesicle-mediated transport (GO:0006891);; Biological Process: membrane fusion (GO:00…	K09755|0.0|pop:POPTR_836596|CAld5H/F5H1, CYP84A10	Cytochrome P450 84A1 GN=F23E13.110 OS=Arabidopsis thaliana (Mouse-ear cress) PE=1 SV=1	cytochrome P450 family protein [Populus trichocarpa]
Potri.005G112100.v3.0	0.00113499	1.20357	up	--	--	Cellular Component: nucleus (GO:0005634);; Biological Process: DNA replication initiation (GO:0006270);; Biological Process: regulation of DNA replication (GO:0006275);; Biological Process: DNA methylation (GO:0006306);; Biological Process: regulation of sulfur utilization (GO:0006792);; Biological Process: cell proliferation (GO:0008283);; Biological Process: microsporogenesis (GO:0009556);; Bio…	--	Protein POLLENLESS 3-LIKE 2 {ECO:0000303|Ref.5} OS=Arabidopsis thaliana (Mouse-ear cress) PE=2 SV=1	male sterility MS5 family protein [Populus trichocarpa]
Potri.004G055900.v3.0	0.000818905	-2.91908	down	--	--	Molecular Function: cysteine-type endopeptidase activity (GO:0004197);; Molecular Function: phospholipase A2 activity (GO:0004623);; Molecular Function: protein binding (GO:0005515);; Cellular Component: nucleus (GO:0005634);; Cellular Component: cytosol (GO:0005829);; Biological Process: glycolytic process (GO:0006096);; Biological Process: proteolysis (GO:0006508);; Biological Process: water tr…	--	Senescence-specific cysteine protease SAG12 {ECO:0000305} (Precursor) OS=Arabidopsis thaliana (Mouse-ear cress) PE=1 SV=1	hypothetical protein POPTR_0004s05510g [Populus trichocarpa]
Potri.006G028000.v3.0	0.000152155	4.30594	up	--	--	Molecular Function: protein binding (GO:0005515);; Cellular Component: endoplasmic reticulum (GO:0005783);; Biological Process: apoptotic process (GO:0006917);; Molecular Function: hydrolase activity, acting on glycosyl bonds (GO:0016798);; Biological Process: negative regulation of translation (GO:0017148);; Molecular Function: carbohydrate binding (GO:0030246);;	--	Ricin B chain (Precursor) OS=Ricinus communis (Castor bean) PE=1 SV=1	hypothetical protein POPTR_0006s02880g [Populus trichocarpa]
Potri.002G226800.v3.0	1.43521e-06	1.59212	up	[S]	Function unknown	Biological Process: maltose metabolic process (GO:0000023);; Cellular Component: extracellular region (GO:0005576);; Cellular Component: vacuole (GO:0005773);; Cellular Component: Golgi apparatus (GO:0005794);; Cellular Component: plasma membrane (GO:0005886);; Biological Process: regulation of transcription, DNA-templated (GO:0006355);; Biological Process: circadian rhythm (GO:0007623);; Cellula…	--	CSC1-like protein At3g21620 GN=At3g21620 OS=Arabidopsis thaliana (Mouse-ear cress) PE=2 SV=1	early-responsive to dehydration family protein [Populus trichocarpa]
Potri.018G038000.v3.0	6.77364e-05	1.19083	up	[KAD]	--	Biological Process: MAPK cascade (GO:0000165);; Biological Process: cytokinesis by cell plate formation (GO:0000911);; Biological Process: cell fate specification (GO:0001708);; Molecular Function: DNA binding (GO:0003677);; Molecular Function: chromatin binding (GO:0003682);; Molecular Function: sequence-specific DNA binding transcription factor activity (GO:0003700);; Molecular Function: transc…	--	Myb-related protein 3R-1 GN=MYB3R-1 OS=Arabidopsis thaliana (Mouse-ear cress) PE=2 SV=1	hypothetical protein POPTR_0018s00710g [Populus trichocarpa]
Potri.003G127800.v3.0	0.00248678	1.70517	up	[Z]	Cytoskeleton	Biological Process: cell morphogenesis (GO:0000902);; Biological Process: cytokinesis by cell plate formation (GO:0000911);; Biological Process: regionalization (GO:0003002);; Molecular Function: microtubule motor activity (GO:0003777);; Molecular Function: ATP binding (GO:0005524);; Cellular Component: kinesin complex (GO:0005871);; Cellular Component: microtubule (GO:0005874);; Cellular Compone…	--	Kinesin KP1 GN=KP1 OS=Arabidopsis thaliana (Mouse-ear cress) PE=1 SV=2	kinesin motor family protein [Populus trichocarpa]
Potri.004G215900.v3.0	0.00367678	-2.77833	down	--	--	--	--	--	hypothetical protein POPTR_0004s22550g [Populus trichocarpa]
Potri.T131600.v3.0	8.63249e-09	5.04796	up	--	--	Cellular Component: cytoplasm (GO:0005737);; Biological Process: alkaloid biosynthetic process (GO:0009821);; Molecular Function: acetyl CoA:(Z)-3-hexen-1-ol acetyltransferase activity (GO:0010327);; Biological Process: suberin biosynthetic process (GO:0010345);; Biological Process: green leaf volatile biosynthetic process (GO:0010597);; Molecular Function: N-acyltransferase activity (GO:0016410)…	--	Benzyl alcohol O-benzoyltransferase GN=HSR201 OS=Nicotiana tabacum (Common tobacco) PE=1 SV=1	hypothetical protein POPTR_0013s07230g [Populus trichocarpa]
Potri.013G137700.v3.0	0	-3.54831	down	[C]	Energy production and conversion	Biological Process: MAPK cascade (GO:0000165);; Biological Process: response to reactive oxygen species (GO:0000302);; Cellular Component: mitochondrial proton-transporting ATP synthase, catalytic core (GO:0005754);; Biological Process: pentose-phosphate shunt (GO:0006098);; Biological Process: DNA-templated transcription, elongation (GO:0006354);; Biological Process: rRNA processing (GO:0006364)…	K02110|1e-49|vvi:4025116|atpH	ATP synthase subunit c, chloroplastic {ECO:0000255|HAMAP-Rule:MF_01396} OS=Vitis vinifera (Grape) PE=3 SV=1	ATP synthase CF0 C subunit [Nicotiana tabacum]
Potri.019G009200.v3.0	0	3.64248	up	--	--	Biological Process: very long-chain fatty acid metabolic process (GO:0000038);; Cellular Component: extracellular space (GO:0005615);; Cellular Component: cell wall (GO:0005618);; Cellular Component: nucleus (GO:0005634);; Biological Process: lipid metabolic process (GO:0006629);; Biological Process: water transport (GO:0006833);; Cellular Component: chloroplast thylakoid (GO:0009534);; Biologica…	--	GDSL esterase/lipase At1g29670 (Precursor) GN=At1g29670 OS=Arabidopsis thaliana (Mouse-ear cress) PE=2 SV=1	unknown [Populus trichocarpa]
Potri.014G096200.v3.0	0.000920329	1.5291	up	--	--	Biological Process: transition metal ion transport (GO:0000041);; Biological Process: immune effector process (GO:0002252);; Molecular Function: DNA binding (GO:0003677);; Molecular Function: sequence-specific DNA binding transcription factor activity (GO:0003700);; Molecular Function: protein binding (GO:0005515);; Cellular Component: nucleus (GO:0005634);; Biological Process: regulation of tran…	--	Probable WRKY transcription factor 53 GN=WRKY53 OS=Arabidopsis thaliana (Mouse-ear cress) PE=1 SV=1	hypothetical protein POPTR_0014s09190g [Populus trichocarpa]
Potri.001G415800.v3.0	5.21103e-06	1.9555	up	--	--	Biological Process: reproduction (GO:0000003);; Molecular Function: DNA binding (GO:0003677);; Molecular Function: sequence-specific DNA binding transcription factor activity (GO:0003700);; Cellular Component: mitochondrion (GO:0005739);; Biological Process: organelle organization (GO:0006996);; Cellular Component: nuclear lumen (GO:0031981);;	--	Uncharacterized protein At4g38062 GN=At4g38062 OS=Arabidopsis thaliana (Mouse-ear cress) PE=4 SV=1	bHLH family protein [Populus trichocarpa]
Potri.002G008700.v3.0	0.00472899	1.19254	up	[KL]	--	Molecular Function: nucleic acid binding (GO:0003676);; Biological Process: response to stress (GO:0006950);; Molecular Function: ATP-dependent helicase activity (GO:0008026);; Biological Process: response to abiotic stimulus (GO:0009628);; Biological Process: cellular macromolecule metabolic process (GO:0044260);; Biological Process: nucleic acid metabolic process (GO:0090304);;	--	DNA repair helicase UVH6 GN=F15K9.20 OS=Arabidopsis thaliana (Mouse-ear cress) PE=1 SV=1	PREDICTED: Fanconi anemia group J protein homolog isoform X2 [Populus euphratica]
Potri.013G020700.v3.0	0.00170284	1.08288	up	[Z]	Cytoskeleton	Biological Process: mitotic cell cycle (GO:0000278);; Biological Process: telomere maintenance (GO:0000723);; Biological Process: cell morphogenesis involved in differentiation (GO:0000904);; Biological Process: cytokinesis by cell plate formation (GO:0000911);; Molecular Function: ATP binding (GO:0005524);; Cellular Component: nucleus (GO:0005634);; Cellular Component: kinesin complex (GO:000587…	--	Kinesin-4 GN=F2P16.12 OS=Arabidopsis thaliana (Mouse-ear cress) PE=1 SV=2	PREDICTED: kinesin-like protein klp-3 [Populus euphratica]
Potri.017G048900.v3.0	0.00263363	-1.04493	down	[R]	General function prediction only	Biological Process: ion transport (GO:0006811);; Biological Process: aging (GO:0007568);; Biological Process: phenylpropanoid biosynthetic process (GO:0009699);; Biological Process: response to hormone (GO:0009725);; Biological Process: post-embryonic development (GO:0009791);; Biological Process: flavonoid biosynthetic process (GO:0009813);; Biological Process: response to metal ion (GO:0010038)…	--	Probable 2-oxoglutarate/Fe(II)-dependent dioxygenase GN=DIOX2 OS=Papaver somniferum (Opium poppy) PE=2 SV=1	hypothetical protein POPTR_0017s07600g [Populus trichocarpa]
Potri.004G128600.v3.0	0.000588528	1.46554	up	[S]	Function unknown	--	--	--	PREDICTED: thyroid adenoma-associated protein homolog [Populus euphratica]
Potri.009G081900.v3.0	0.00238992	1.33151	up	--	--	--	--	Methyl-CpG-binding domain-containing protein 10 GN=MBD10 OS=Arabidopsis thaliana (Mouse-ear cress) PE=1 SV=1	PREDICTED: uncharacterized protein LOC105109674 [Populus euphratica]
Potri.001G227400.v3.0	5.10703e-15	2.22023	up	[G]	Carbohydrate transport and metabolism	Molecular Function: glucan exo-1,3-beta-glucosidase activity (GO:0004338);; Molecular Function: beta-galactosidase activity (GO:0004565);; Cellular Component: extracellular region (GO:0005576);; Cellular Component: mitochondrion (GO:0005739);; Cellular Component: Golgi apparatus (GO:0005794);; Cellular Component: cytosol (GO:0005829);; Biological Process: carbohydrate metabolic process (GO:000597…	--	Vicianin hydrolase {ECO:0000312|EMBL:ABD03937.1} (Precursor; Fragment) OS=Vicia sativa subsp. nigra (Common vetch) PE=1 SV=1	hypothetical protein POPTR_0001s23460g [Populus trichocarpa]
Potri.005G220700.v3.0	3.0062e-07	1.91406	up	[Q]	Secondary metabolites biosynthesis, transport and catabolism	Biological Process: defense response to insect (GO:0002213);; Molecular Function: iron ion binding (GO:0005506);; Molecular Function: protein binding (GO:0005515);; Cellular Component: endoplasmic reticulum (GO:0005783);; Biological Process: isoprenoid biosynthetic process (GO:0008299);; Molecular Function: electron carrier activity (GO:0009055);; Biological Process: response to water deprivation…	--	Cytochrome P450 94A1 GN=CYP94A1 OS=Vicia sativa (Spring vetch) PE=2 SV=2	cytochrome P450 CYP94A1 family protein [Populus trichocarpa]
Potri.012G145200.v3.0	2.0756e-05	1.20893	up	--	--	--	--	Uncharacterized protein At1g65710 {ECO:0000305} OS=Arabidopsis thaliana (Mouse-ear cress) PE=2 SV=1	hypothetical protein POPTR_0012s12820g [Populus trichocarpa]
Potri.008G169000.v3.0	1.94886e-09	1.73509	up	[Z]	Cytoskeleton	Biological Process: cell morphogenesis involved in differentiation (GO:0000904);; Biological Process: regionalization (GO:0003002);; Molecular Function: microtubule motor activity (GO:0003777);; Molecular Function: ATP binding (GO:0005524);; Cellular Component: kinesin complex (GO:0005871);; Cellular Component: microtubule (GO:0005874);; Cellular Component: microtubule associated complex (GO:0005…	--	Kinesin-1 GN=F7J7.210 OS=Arabidopsis thaliana (Mouse-ear cress) PE=2 SV=1	PREDICTED: kinesin-II 95 kDa subunit-like [Populus euphratica]
Potri.013G083600.v3.0	0.000177739	-2.05385	down	--	--	Biological Process: defense response to nematode (GO:0002215);; Molecular Function: peroxidase activity (GO:0004601);; Molecular Function: protein binding (GO:0005515);; Cellular Component: cell wall (GO:0005618);; Cellular Component: vacuolar membrane (GO:0005774);; Cellular Component: Golgi apparatus (GO:0005794);; Cellular Component: cytosol (GO:0005829);; Biological Process: response to oxida…	K00430|0.0|pop:POPTR_836853|hypothetical protein	Peroxidase 4 {ECO:0000250|UniProtKB:Q42578} (Precursor) OS=Vitis vinifera (Grape) PE=1 SV=1	hypothetical protein POPTR_0013s08130g [Populus trichocarpa]
Potri.019G008300.v3.0	0	4.94429	up	--	--	Biological Process: very long-chain fatty acid metabolic process (GO:0000038);; Molecular Function: carboxylic ester hydrolase activity (GO:0004091);; Cellular Component: extracellular space (GO:0005615);; Cellular Component: cell wall (GO:0005618);; Cellular Component: nucleus (GO:0005634);; Biological Process: lipid metabolic process (GO:0006629);; Biological Process: water transport (GO:000683…	--	GDSL esterase/lipase At1g29670 (Precursor) GN=At1g29670 OS=Arabidopsis thaliana (Mouse-ear cress) PE=2 SV=1	hypothetical protein POPTR_0073s00250g [Populus trichocarpa]
Potri.017G138800.v3.0	0.0006984	-2.16	down	[O]	Posttranslational modification, protein turnover, chaperones	Biological Process: response to hypoxia (GO:0001666);; Molecular Function: glutathione transferase activity (GO:0004364);; Molecular Function: glutathione peroxidase activity (GO:0004602);; Molecular Function: copper ion binding (GO:0005507);; Cellular Component: nucleus (GO:0005634);; Cellular Component: cytosol (GO:0005829);; Cellular Component: plasma membrane (GO:0005886);; Biological Process…	K00799|1e-156|pop:POPTR_678517|hypothetical protein	Glutathione S-transferase F12 GN=MKP11.22 OS=Arabidopsis thaliana (Mouse-ear cress) PE=1 SV=1	putative glutathione S-transferase family protein [Populus trichocarpa]
Potri.004G131600.v3.0	8.96306e-07	1.29325	up	[L]	Replication, recombination and repair	Biological Process: cytokinesis by cell plate formation (GO:0000911);; Molecular Function: DNA binding (GO:0003677);; Molecular Function: DNA helicase activity (GO:0003678);; Molecular Function: ATP binding (GO:0005524);; Cellular Component: nucleus (GO:0005634);; Cellular Component: cytosol (GO:0005829);; Biological Process: DNA unwinding involved in DNA replication (GO:0006268);; Biological Pro…	K02541|0.0|pop:POPTR_1076201|hypothetical protein	DNA replication licensing factor MCM3 GN=MCM3 OS=Arabidopsis thaliana (Mouse-ear cress) PE=1 SV=1	hypothetical protein POPTR_0004s13660g [Populus trichocarpa]
Potri.001G469900.v3.0	5.14656e-05	-1.27943	down	--	--	Cellular Component: integral component of plasma membrane (GO:0005887);; Biological Process: protein targeting to membrane (GO:0006612);; Biological Process: water transport (GO:0006833);; Biological Process: response to nematode (GO:0009624);; Biological Process: response to salt stress (GO:0009651);; Biological Process: response to fructose (GO:0009750);; Biological Process: positive regulation…	--	Probable amino acid permease 7 GN=AAP7 OS=Arabidopsis thaliana (Mouse-ear cress) PE=1 SV=1	PREDICTED: probable amino acid permease 7 isoform X2 [Populus euphratica]
Potri.001G449600.v3.0	5.28631e-05	-1.87683	down	--	--	--	--	--	unknown [Populus trichocarpa]
Potri.003G083400.v3.0	3.20231e-08	2.09062	up	[KL]	--	Biological Process: regionalization (GO:0003002);; Molecular Function: DNA binding (GO:0003677);; Molecular Function: helicase activity (GO:0004386);; Molecular Function: ATP binding (GO:0005524);; Cellular Component: nucleus (GO:0005634);; Biological Process: DNA-dependent DNA replication (GO:0006261);; Biological Process: meiotic nuclear division (GO:0007126);; Molecular Function: zinc ion bind…	--	Putative SWI/SNF-related matrix-associated actin-dependent regulator of chromatin subfamily A member 3-like 3 GN=At5g43530 OS=Arabidopsis thaliana (Mouse-ear cress) PE=3 SV=1	hypothetical protein POPTR_0003s08160g [Populus trichocarpa]
Potri.001G114000.v3.0	1.07333e-11	-2.01576	down	--	--	Molecular Function: ATP binding (GO:0005524);; Cellular Component: cell wall (GO:0005618);; Cellular Component: nuclear envelope (GO:0005635);; Cellular Component: mitochondrion (GO:0005739);; Cellular Component: vacuolar membrane (GO:0005774);; Cellular Component: Golgi apparatus (GO:0005794);; Cellular Component: cytosol (GO:0005829);; Cellular Component: plasma membrane (GO:0005886);; Biologic…	--	Growth-regulating factor 10 OS=Oryza sativa subsp. japonica (Rice) PE=2 SV=1	hypothetical protein POPTR_0001s08310g [Populus trichocarpa]
Potri.T171400.v3.0	0.000125602	1.44628	up	[L]	Replication, recombination and repair	Molecular Function: DNA secondary structure binding (GO:0000217);; Biological Process: mitotic cell cycle (GO:0000278);; Molecular Function: damaged DNA binding (GO:0003684);; Molecular Function: ATP binding (GO:0005524);; Biological Process: DNA replication (GO:0006260);; Biological Process: DNA replication initiation (GO:0006270);; Biological Process: regulation of DNA replication (GO:0006275);…	K08737|0.0|pop:POPTR_572625|hypothetical protein	DNA mismatch repair protein MSH6 GN=T10M13.8 OS=Arabidopsis thaliana (Mouse-ear cress) PE=1 SV=2	DNA mismatch repair protein MSH6-1 [Populus trichocarpa]
Potri.002G010100.v3.0	6.85781e-05	-1.29941	down	--	--	Cellular Component: cytoplasm (GO:0005737);; Biological Process: cell adhesion (GO:0007155);; Biological Process: proximal/distal pattern formation (GO:0009954);; Biological Process: floral organ abscission (GO:0010227);; Biological Process: flower morphogenesis (GO:0048439);;	--	BTB/POZ domain-containing protein At2g30600 GN=At2g30600/At2g30610 OS=Arabidopsis thaliana (Mouse-ear cress) PE=2 SV=1	BTB/POZ domain-containing family protein [Populus trichocarpa]
Potri.006G136600.v3.0	4.61398e-05	1.35986	up	--	--	Biological Process: cell plate assembly (GO:0000919);; Molecular Function: microtubule motor activity (GO:0003777);; Molecular Function: calmodulin binding (GO:0005516);; Molecular Function: ATP binding (GO:0005524);; Cellular Component: nucleus (GO:0005634);; Cellular Component: kinesin complex (GO:0005871);; Cellular Component: microtubule (GO:0005874);; Cellular Component: plasma membrane (GO:…	--	Kinesin-like protein NACK2 GN=NACK2 OS=Nicotiana tabacum (Common tobacco) PE=1 SV=1	TETRASPORE family protein [Populus trichocarpa]
Potri.001G202100.v3.0	4.71704e-06	1.32654	up	[S]	Function unknown	Biological Process: response to molecule of bacterial origin (GO:0002237);; Molecular Function: protein kinase activity (GO:0004672);; Molecular Function: protein binding (GO:0005515);; Cellular Component: mitochondrion (GO:0005739);; Biological Process: asymmetric cell division (GO:0008356);; Biological Process: pollen development (GO:0009555);; Biological Process: response to fungus (GO:0009620…	--	Protein TOO MANY MOUTHS (Precursor) GN=F18B13.16 OS=Arabidopsis thaliana (Mouse-ear cress) PE=1 SV=1	PREDICTED: protein TOO MANY MOUTHS [Populus euphratica]
Potri.T111300.v3.0	9.25076e-07	-2.17398	down	--	--	Biological Process: multicellular organismal development (GO:0007275);; Biological Process: anatomical structure development (GO:0048856);; Biological Process: response to stimulus (GO:0050896);;	--	18 kDa seed maturation protein GN=GMPM1 OS=Glycine max (Soybean) PE=2 SV=1	hypothetical protein POPTR_0016s04570g [Populus trichocarpa]
Potri.015G024300.v3.0	0.0084219	1.01852	up	--	--	--	K03155|0.0|pop:POPTR_787123|hypothetical protein	--	hypothetical protein POPTR_0015s05970g [Populus trichocarpa]
Potri.017G013100.v3.0	1.35459e-05	1.34208	up	[M]	Cell wall/membrane/envelope biogenesis	Biological Process: mitotic cell cycle (GO:0000278);; Biological Process: nuclear division (GO:0000280);; Biological Process: cytokinesis by cell plate formation (GO:0000911);; Biological Process: microtubule bundle formation (GO:0001578);; Cellular Component: nucleus (GO:0005634);; Biological Process: DNA replication (GO:0006260);; Biological Process: DNA replication initiation (GO:0006270);; Bi…	--	Protein TPX2 GN=TPX2 OS=Arabidopsis thaliana (Mouse-ear cress) PE=1 SV=1	hypothetical protein POPTR_0017s04480g [Populus trichocarpa]
Potri.013G139800.v3.0	0	2.02258	up	--	--	Molecular Function: nucleotide binding (GO:0000166);; Molecular Function: nucleic acid binding (GO:0003676);; Cellular Component: chloroplast (GO:0009507);;	--	--	BnaUnng00820D [Brassica napus]
Potri.005G181400.v3.0	0.00337753	1.02157	up	[D]	Cell cycle control, cell division, chromosome partitioning	Biological Process: regulation of cyclin-dependent protein serine/threonine kinase activity (GO:0000079);; Biological Process: double-strand break repair via homologous recombination (GO:0000724);; Biological Process: cytokinesis by cell plate formation (GO:0000911);; Molecular Function: cyclin-dependent protein serine/threonine kinase activity (GO:0004693);; Cellular Component: nucleus (GO:00056…	K06627|0.0|pop:POPTR_714575|hypothetical protein	Cyclin-A1-1 GN=CYCA1-1 OS=Arabidopsis thaliana (Mouse-ear cress) PE=1 SV=1	cyclin family protein [Populus trichocarpa]
Potri.017G000100.v3.0	0.00501408	-1.30092	down	[R]	General function prediction only	Cellular Component: mitochondrion (GO:0005739);; Biological Process: glycolytic process (GO:0006096);; Biological Process: water transport (GO:0006833);; Biological Process: hyperosmotic response (GO:0006972);; Biological Process: Golgi organization (GO:0007030);; Biological Process: signal transduction (GO:0007165);; Biological Process: response to temperature stimulus (GO:0009266);; Biological …	--	CBS domain-containing protein CBSX3, mitochondrial (Precursor) GN=CBSX3 OS=Arabidopsis thaliana (Mouse-ear cress) PE=1 SV=1	hypothetical protein POPTR_0017s00540g [Populus trichocarpa]
Potri.010G197900.v3.0	0.00723424	1.48003	up	--	--	Cellular Component: intracellular membrane-bounded organelle (GO:0043231);; Cellular Component: cytoplasmic part (GO:0044444);; Biological Process: cell wall organization or biogenesis (GO:0071554);;	--	Probable glycosyltransferase At5g11130 OS=Arabidopsis thaliana (Mouse-ear cress) PE=3 SV=2	hypothetical protein POPTR_0010s20540g [Populus trichocarpa]
Potri.001G103300.v3.0	0.00295476	1.03709	up	[M]	Cell wall/membrane/envelope biogenesis	Molecular Function: ATP binding (GO:0005524);; Biological Process: rRNA processing (GO:0006364);; Biological Process: tRNA metabolic process (GO:0006399);; Biological Process: cell cycle (GO:0007049);; Biological Process: regulation of cell shape (GO:0008360);; Molecular Function: UDP-N-acetylmuramoylalanyl-D-glutamate-2,6-diaminopimelate ligase activity (GO:0008765);; Biological Process: peptido…	--	Extensin-3 (Precursor) GN=F16F4.4 OS=Arabidopsis thaliana (Mouse-ear cress) PE=2 SV=3	PIGMENT DEFECTIVE EMBRYO family protein [Populus trichocarpa]
Potri.013G143200.v3.0	2.22344e-12	-1.5898	down	--	--	Molecular Function: iron ion binding (GO:0005506);; Molecular Function: protein binding (GO:0005515);; Biological Process: DNA-templated transcription, elongation (GO:0006354);; Cellular Component: photosystem II (GO:0009523);; Cellular Component: chloroplast thylakoid membrane (GO:0009535);; Biological Process: response to herbicide (GO:0009635);; Biological Process: photosynthetic electron tran…	K02703|0.0|pop:Poptr_cp001|psbA	Photosystem II protein D1 {ECO:0000255|HAMAP-Rule:MF_01379} (Precursor) GN=Poptr_cp001 OS=Populus trichocarpa (Western balsam poplar) PE=2 SV=1	photosystem II protein D1 (chloroplast) [Eucalyptus globulus subsp. globulus]
Potri.016G126300.v3.0	5.15432e-09	1.52088	up	[S]	Function unknown	Biological Process: microtubule cytoskeleton organization (GO:0000226);; Biological Process: polysaccharide biosynthetic process (GO:0000271);; Biological Process: cell fate specification (GO:0001708);; Molecular Function: protein kinase activity (GO:0004672);; Molecular Function: protein serine/threonine kinase activity (GO:0004674);; Molecular Function: protein binding (GO:0005515);; Molecular …	--	Probably inactive leucine-rich repeat receptor-like protein kinase IMK2 (Precursor) GN=IMK2 OS=Arabidopsis thaliana (Mouse-ear cress) PE=1 SV=1	LRR-kinase family protein [Populus trichocarpa]
Potri.014G004600.v3.0	0.00340796	1.212	up	[E]	Amino acid transport and metabolism	Molecular Function: metalloendopeptidase activity (GO:0004222);; Cellular Component: mitochondrion (GO:0005739);; Cellular Component: cytosol (GO:0005829);; Biological Process: proteolysis (GO:0006508);; Cellular Component: chloroplast stroma (GO:0009570);; Biological Process: methylglyoxal catabolic process to D-lactate (GO:0019243);; Biological Process: response to cadmium ion (GO:0046686);; Mo…	K01414|0.0|pop:POPTR_243706|hypothetical protein	Organellar oligopeptidase A, chloroplastic/mitochondrial (Precursor) GN=K21L13.14 OS=Arabidopsis thaliana (Mouse-ear cress) PE=1 SV=1	PREDICTED: probable cytosolic oligopeptidase A [Populus euphratica]
Potri.012G033800.v3.0	0.000733504	1.47265	up	--	--	Biological Process: primary metabolic process (GO:0044238);; Biological Process: cellular macromolecule metabolic process (GO:0044260);;	--	--	hypothetical protein POPTR_0012s01170g [Populus trichocarpa]
Potri.002G258500.v3.0	0.00188476	1.06864	up	[S]	Function unknown	Biological Process: polysaccharide catabolic process (GO:0000272);; Molecular Function: protein kinase activity (GO:0004672);; Molecular Function: protein binding (GO:0005515);; Biological Process: cellular protein modification process (GO:0006464);; Biological Process: defense response (GO:0006952);; Biological Process: signal transduction (GO:0007165);; Biological Process: pattern specification…	--	Receptor-like protein kinase HSL1 (Precursor) GN=HSL1 OS=Arabidopsis thaliana (Mouse-ear cress) PE=2 SV=1	hypothetical protein POPTR_0002s26020g [Populus trichocarpa]
Potri.006G048600.v3.0	0.00130055	1.22968	up	[Z]	Cytoskeleton	Biological Process: cell morphogenesis involved in differentiation (GO:0000904);; Biological Process: cytokinesis (GO:0000910);; Biological Process: regionalization (GO:0003002);; Molecular Function: microtubule motor activity (GO:0003777);; Molecular Function: binding (GO:0005488);; Cellular Component: nucleus (GO:0005634);; Cellular Component: microtubule associated complex (GO:0005875);; Cellu…	--	Kinesin-4 GN=F2P16.12 OS=Arabidopsis thaliana (Mouse-ear cress) PE=1 SV=2	PREDICTED: kinesin-4 [Populus euphratica]
Potri.007G055400.v3.0	8.70671e-06	1.50919	up	--	--	Cellular Component: intracellular membrane-bounded organelle (GO:0043231);;	K11492|0.0|pop:POPTR_553972|hypothetical protein	--	hypothetical protein POPTR_0007s09810g [Populus trichocarpa]
Potri.008G124900.v3.0	0.00642856	-2.04391	down	[I]	Lipid transport and metabolism	Molecular Function: catalytic activity (GO:0003824);; Molecular Function: acid phosphatase activity (GO:0003993);; Cellular Component: cytoplasm (GO:0005737);; Cellular Component: plasma membrane (GO:0005886);; Cellular Component: integral component of plasma membrane (GO:0005887);; Biological Process: phospholipid metabolic process (GO:0006644);; Biological Process: response to stress (GO:000695…	--	Putative lipid phosphate phosphatase 3, chloroplastic (Precursor) GN=LPP3 OS=Arabidopsis thaliana (Mouse-ear cress) PE=2 SV=1	PREDICTED: putative lipid phosphate phosphatase 3, chloroplastic isoform X1 [Populus euphratica]
Potri.006G030000.v3.0	2.04327e-11	2.3005	up	--	--	Molecular Function: protein binding (GO:0005515);; Cellular Component: endoplasmic reticulum (GO:0005783);; Biological Process: apoptotic process (GO:0006917);; Molecular Function: hydrolase activity (GO:0016787);; Molecular Function: hydrolase activity, acting on glycosyl bonds (GO:0016798);; Biological Process: negative regulation of translation (GO:0017148);; Molecular Function: carbohydrate b…	--	Ricin B chain (Precursor) OS=Ricinus communis (Castor bean) PE=1 SV=1	hypothetical protein POPTR_0006s02855g [Populus trichocarpa]
Potri.001G260200.v3.0	0	3.90384	up	--	--	Biological Process: cell morphogenesis involved in differentiation (GO:0000904);; Cellular Component: plant-type cell wall (GO:0009505);; Biological Process: unidimensional cell growth (GO:0009826);; Biological Process: trichoblast differentiation (GO:0010054);;	--	Pollen-specific leucine-rich repeat extensin-like protein 1 (Precursor) GN=PEX1 OS=Arabidopsis thaliana (Mouse-ear cress) PE=2 SV=1	hypothetical protein POPTR_0001s26720g [Populus trichocarpa]
Potri.019G042900.v3.0	0.0007566	-1.69257	down	--	--	Cellular Component: nucleus (GO:0005634);; Biological Process: DNA replication (GO:0006260);;	K03505|4e-87|pop:POPTR_665537|hypothetical protein	--	DNA polymerase delta subunit 4 family protein [Populus trichocarpa]
Potri.006G040700.v3.0	0.000939448	1.20188	up	[Z]	Cytoskeleton	Biological Process: phragmoplast assembly (GO:0000914);; Biological Process: cell plate assembly (GO:0000919);; Molecular Function: microtubule motor activity (GO:0003777);; Molecular Function: calmodulin binding (GO:0005516);; Molecular Function: ATP binding (GO:0005524);; Cellular Component: kinesin complex (GO:0005871);; Cellular Component: microtubule (GO:0005874);; Cellular Component: plasma…	K11498|0.0|pop:POPTR_831806|hypothetical protein	Kinesin-like protein NACK2 GN=F7K15.60 OS=Arabidopsis thaliana (Mouse-ear cress) PE=1 SV=1	PREDICTED: centromere-associated protein E-like [Populus euphratica]
Potri.018G100500.v3.0	1.52644e-06	-1.31432	down	[MG]	--	Molecular Function: nucleic acid binding (GO:0003676);; Molecular Function: protein binding (GO:0005515);; Cellular Component: endoplasmic reticulum (GO:0005783);; Biological Process: RNA processing (GO:0006396);; Biological Process: transport (GO:0006810);; Biological Process: defense response (GO:0006952);; Biological Process: response to osmotic stress (GO:0006970);; Biological Process: organe…	--	Cinnamoyl-CoA reductase 2 GN=CCR2 OS=Arabidopsis thaliana (Mouse-ear cress) PE=1 SV=1	cinnamoyl-CoA reductase-related family protein [Populus trichocarpa]
Potri.006G014300.v3.0	3.95027e-06	1.3459	up	[RTKL]	--	Biological Process: response to reactive oxygen species (GO:0000302);; Molecular Function: protein serine/threonine kinase activity (GO:0004674);; Biological Process: protein phosphorylation (GO:0006468);; Biological Process: signal transduction (GO:0007165);; Biological Process: response to abiotic stimulus (GO:0009628);; Biological Process: response to hormone (GO:0009725);; Biological Process:…	--	Probable LRR receptor-like serine/threonine-protein kinase At1g53430 (Precursor) GN=At1g53430 OS=Arabidopsis thaliana (Mouse-ear cress) PE=1 SV=1	PREDICTED: probable LRR receptor-like serine/threonine-protein kinase At1g53430 isoform X2 [Populus euphratica]
Potri.005G064400.v3.0	2.22045e-15	4.38072	up	--	--	Molecular Function: monooxygenase activity (GO:0004497);; Molecular Function: protein binding (GO:0005515);; Cellular Component: endoplasmic reticulum (GO:0005783);; Biological Process: response to stress (GO:0006950);; Cellular Component: chloroplast (GO:0009507);; Biological Process: response to hormone (GO:0009725);; Biological Process: post-embryonic development (GO:0009791);; Biological Proc…	--	Alkane hydroxylase MAH1 {ECO:0000303|PubMed:17905869} OS=Arabidopsis thaliana (Mouse-ear cress) PE=2 SV=1	hypothetical protein POPTR_0005s06540g [Populus trichocarpa]
Potri.008G121900.v3.0	3.85873e-05	-1.27557	down	[T]	Signal transduction mechanisms	Biological Process: response to stress (GO:0006950);;	--	Universal stress protein A-like protein GN=At3g01520 OS=Arabidopsis thaliana (Mouse-ear cress) PE=1 SV=2	universal stress family protein [Populus trichocarpa]
Potri.T155100.v3.0	2.22045e-15	-5.80512	down	--	--	Molecular Function: protein binding (GO:0005515);; Cellular Component: extracellular region (GO:0005576);; Cellular Component: cell wall (GO:0005618);; Cellular Component: plasma membrane (GO:0005886);; Cellular Component: plasmodesma (GO:0009506);; Biological Process: response to salt stress (GO:0009651);; Biological Process: response to abscisic acid (GO:0009737);; Biological Process: response …	--	Snakin-2 (Precursor) GN=SN2 OS=Solanum tuberosum (Potato) PE=1 SV=1	hypothetical protein POPTR_0005s26040g [Populus trichocarpa]
Potri.002G066400.v3.0	2.38392e-06	2.35624	up	--	--	--	--	--	hypothetical protein POPTR_0002s06700g [Populus trichocarpa]
Potri.001G041800.v3.0	0.00125869	-1.42133	down	--	--	--	--	--	hypothetical protein POPTR_0001s03330g [Populus trichocarpa]
Potri.018G138000.v3.0	0.00310401	1.33884	up	[L]	Replication, recombination and repair	Molecular Function: DNA binding (GO:0003677);; Molecular Function: DNA (cytosine-5-)-methyltransferase activity (GO:0003886);; Molecular Function: protein binding (GO:0005515);; Cellular Component: nucleus (GO:0005634);; Biological Process: DNA-dependent DNA replication (GO:0006261);; Biological Process: chromatin assembly or disassembly (GO:0006333);; Biological Process: chromatin silencing (GO:…	K00558|0.0|pop:POPTR_809445|DMT902	DNA (cytosine-5)-methyltransferase 1 GN=At5g49160 OS=Arabidopsis thaliana (Mouse-ear cress) PE=1 SV=1	PREDICTED: DNA (cytosine-5)-methyltransferase 1-like isoform X1 [Populus euphratica]
Potri.005G131900.v3.0	4.07212e-07	-4.79036	down	--	--	--	--	--	PREDICTED: uncharacterized protein LOC105111045 [Populus euphratica]
Potri.013G141800.v3.0	0.000673941	2.60521	up	--	--	Molecular Function: magnesium ion binding (GO:0000287);; Cellular Component: mitochondrion (GO:0005739);; Biological Process: DNA-templated transcription, elongation (GO:0006354);; Molecular Function: electron carrier activity (GO:0009055);; Cellular Component: photosystem I (GO:0009522);; Cellular Component: chloroplast thylakoid membrane (GO:0009535);; Cellular Component: photosystem I reaction…	K02689|1e-139|pop:Poptr_cp022|psaA	Photosystem I P700 chlorophyll a apoprotein A1 {ECO:0000255|HAMAP-Rule:MF_00458} OS=Nicotiana tabacum (Common tobacco) PE=3 SV=2	hypothetical protein CICLE_v10030467mg, partial [Citrus clementina]
Potri.001G388900.v3.0	2.84217e-14	1.82122	up	--	--	Molecular Function: catechol oxidase activity (GO:0004097);; Molecular Function: copper ion binding (GO:0005507);; Cellular Component: vacuolar lumen (GO:0005775);; Cellular Component: plastid (GO:0009536);; Molecular Function: aureusidin synthase activity (GO:0033793);; Biological Process: pigment biosynthetic process (GO:0046148);; Molecular Function: metal ion binding (GO:0046872);; Molecular …	--	Polyphenol oxidase, chloroplastic (Precursor) OS=Malus domestica (Apple) PE=2 SV=1	hypothetical protein POPTR_0001s39950g [Populus trichocarpa]
Potri.011G065600.v3.0	0.000110509	-3.08764	down	[P]	Inorganic ion transport and metabolism	Biological Process: response to reactive oxygen species (GO:0000302);; Cellular Component: chromatin (GO:0000785);; Molecular Function: copper ion binding (GO:0005507);; Cellular Component: nucleus (GO:0005634);; Cellular Component: mitochondrion (GO:0005739);; Cellular Component: plasma membrane (GO:0005886);; Biological Process: DNA metabolic process (GO:0006259);; Biological Process: regulatio…	--	Heavy metal-associated isoprenylated plant protein 26 (Precursor) GN=F20M13.140 OS=Arabidopsis thaliana (Mouse-ear cress) PE=1 SV=1	hypothetical protein POPTR_0011s07430g [Populus trichocarpa]
Potri.013G139900.v3.0	0	2.11366	up	--	--	--	--	--	hypothetical protein JCGZ_00471 [Jatropha curcas]
Potri.008G194100.v3.0	0.000207551	-1.1851	down	[OC]	--	Biological Process: nuclear division (GO:0000280);; Cellular Component: cell wall (GO:0005618);; Cellular Component: mitochondrion (GO:0005739);; Cellular Component: vacuole (GO:0005773);; Cellular Component: Golgi apparatus (GO:0005794);; Cellular Component: cytosol (GO:0005829);; Cellular Component: plasma membrane (GO:0005886);; Biological Process: protein folding (GO:0006457);; Biological Pro…	--	Thioredoxin H7 GN=TRX7 OS=Arabidopsis thaliana (Mouse-ear cress) PE=2 SV=1	hypothetical protein POPTR_0008s19870g [Populus trichocarpa]
Potri.013G053200.v3.0	1.34508e-05	1.22049	up	[U]	Intracellular trafficking, secretion, and vesicular transport	Biological Process: MAPK cascade (GO:0000165);; Biological Process: cytokinesis by cell plate formation (GO:0000911);; Biological Process: respiratory burst involved in defense response (GO:0002679);; Molecular Function: SNAP receptor activity (GO:0005484);; Cellular Component: nucleus (GO:0005634);; Cellular Component: late endosome (GO:0005770);; Cellular Component: trans-Golgi network (GO:0005…	--	Syntaxin-related protein KNOLLE GN=F22O13.4 OS=Arabidopsis thaliana (Mouse-ear cress) PE=1 SV=1	Syntaxin-related protein KNOLLE [Populus trichocarpa]
Potri.007G077700.v3.0	0.00236771	2.0644	up	--	--	--	--	TSL-kinase interacting protein 1 GN=TKI1 OS=Arabidopsis thaliana (Mouse-ear cress) PE=1 SV=2	hypothetical protein POPTR_0007s06970g [Populus trichocarpa]
Potri.010G203600.v3.0	0.000765442	1.76074	up	[S]	Function unknown	Cellular Component: nucleus (GO:0005634);; Biological Process: DNA replication (GO:0006260);;	K10733|1e-166|pop:POPTR_885298|hypothetical protein	DNA replication complex GINS protein PSF2 GN=GINS2 OS=Arabidopsis thaliana (Mouse-ear cress) PE=2 SV=2	hypothetical protein POPTR_0010s21110g [Populus trichocarpa]
Potri.001G310400.v3.0	0.00286035	1.11191	up	--	--	Cellular Component: cytoplasm (GO:0005737);; Cellular Component: plasma membrane (GO:0005886);; Biological Process: multicellular organismal development (GO:0007275);; Biological Process: anatomical structure morphogenesis (GO:0009653);; Biological Process: plant-type cell wall organization (GO:0009664);; Molecular Function: kinase activity (GO:0016301);; Biological Process: cell differentiation …	--	Classical arabinogalactan protein 1 (Precursor) GN=AGP1 OS=Arabidopsis thaliana (Mouse-ear cress) PE=2 SV=2	hypothetical protein POPTR_0001s31790g [Populus trichocarpa]
Potri.001G050300.v3.0	0.00413791	1.10484	up	[L]	Replication, recombination and repair	Biological Process: reproduction (GO:0000003);; Molecular Function: ATP binding (GO:0005524);; Cellular Component: intracellular (GO:0005622);; Cellular Component: nucleus (GO:0005634);; Cellular Component: replication fork (GO:0005657);; Biological Process: nucleobase-containing compound metabolic process (GO:0006139);; Biological Process: DNA-dependent DNA replication (GO:0006261);; Biological …	K11269|0.0|rcu:RCOM_1020420|chromosome transmission fidelity factor, putative	Replication factor C subunit 1 GN=RFC1 OS=Oryza sativa subsp. japonica (Rice) PE=2 SV=2	hypothetical protein POPTR_0001s14450g [Populus trichocarpa]
Potri.005G150300.v3.0	0.00458942	-1.43869	down	--	--	Biological Process: branched-chain amino acid metabolic process (GO:0009081);; Molecular Function: L-leucine transaminase activity (GO:0052654);; Molecular Function: L-valine transaminase activity (GO:0052655);; Molecular Function: L-isoleucine transaminase activity (GO:0052656);;	--	--	unknown [Populus trichocarpa x Populus deltoides]
Potri.019G068100.v3.0	0.000899636	1.58872	up	[IQ]	--	Molecular Function: acetate-CoA ligase activity (GO:0003987);; Cellular Component: mitochondrion (GO:0005739);; Cellular Component: peroxisome (GO:0005777);; Biological Process: acetate metabolic process (GO:0006083);; Biological Process: glyoxylate cycle (GO:0006097);; Biological Process: metabolic process (GO:0008152);; Molecular Function: o-succinylbenzoate-CoA ligase activity (GO:0008756);; C…	--	Probable acyl-activating enzyme 6 GN=MQK4.6 OS=Arabidopsis thaliana (Mouse-ear cress) PE=1 SV=1	hypothetical protein POPTR_0019s09610g [Populus trichocarpa]
Potri.005G207500.v3.0	0.00581372	-1.33389	down	[V]	Defense mechanisms	Cellular Component: plasma membrane (GO:0005886);; Biological Process: drug transmembrane transport (GO:0006855);; Biological Process: purine nucleobase transport (GO:0006863);; Cellular Component: plant-type vacuole membrane (GO:0009705);; Biological Process: proanthocyanidin biosynthetic process (GO:0010023);; Biological Process: maintenance of seed dormancy (GO:0010231);; Molecular Function: d…	--	Protein TRANSPARENT TESTA 12 GN=F17J16_80 OS=Arabidopsis thaliana (Mouse-ear cress) PE=2 SV=1	hypothetical protein POPTR_0005s22910g [Populus trichocarpa]
Potri.005G239100.v3.0	6.71507e-12	-3.40189	down	--	--	Molecular Function: protein binding (GO:0005515);; Cellular Component: extracellular region (GO:0005576);; Cellular Component: cell wall (GO:0005618);; Cellular Component: plasma membrane (GO:0005886);; Cellular Component: plasmodesma (GO:0009506);; Biological Process: response to salt stress (GO:0009651);; Biological Process: response to abscisic acid (GO:0009737);; Biological Process: response …	--	Gibberellin-regulated protein 1 (Precursor) GN=GASA1 OS=Arabidopsis thaliana (Mouse-ear cress) PE=2 SV=2	GAST-like gene product family protein [Populus trichocarpa]
xiaoheiyang_newGene_139	9.0155e-05	-1.76187	down	--	--	Molecular Function: protein kinase activity (GO:0004672);; Molecular Function: binding (GO:0005488);; Cellular Component: nucleus (GO:0005634);; Cellular Component: plasma membrane (GO:0005886);; Biological Process: protein phosphorylation (GO:0006468);; Biological Process: response to stress (GO:0006950);; Biological Process: pyrimidine ribonucleotide biosynthetic process (GO:0009220);; Biologic…	--	Formin-like protein 20 GN=MBK20.20/MBK20.21 OS=Arabidopsis thaliana (Mouse-ear cress) PE=2 SV=3	hypothetical protein POPTR_0004s15100g [Populus trichocarpa]
Potri.010G129800.v3.0	1.36549e-05	-1.15306	down	--	--	Molecular Function: DNA binding (GO:0003677);; Cellular Component: plasma membrane (GO:0005886);; Biological Process: response to oxidative stress (GO:0006979);; Biological Process: circadian rhythm (GO:0007623);; Biological Process: proanthocyanidin biosynthetic process (GO:0010023);; Molecular Function: pinoresinol reductase activity (GO:0010283);; Molecular Function: lariciresinol reductase ac…	K13081|0.0|pop:POPTR_566672|LAR2	Leucoanthocyanidin reductase GN=LAR OS=Desmodium uncinatum (Spanish clover) PE=1 SV=1	hypothetical protein POPTR_0010s13990g [Populus trichocarpa]
Potri.001G036900.v3.0	2.58495e-07	1.44442	up	[IQ]	--	Molecular Function: nucleotide binding (GO:0000166);; Molecular Function: fatty-acyl-CoA synthase activity (GO:0004321);; Molecular Function: ATP binding (GO:0005524);; Cellular Component: nucleus (GO:0005634);; Cellular Component: peroxisome (GO:0005777);; Biological Process: polyamine catabolic process (GO:0006598);; Biological Process: protein targeting to membrane (GO:0006612);; Biological Pr…	K01904|0.0|pop:POPTR_639764|Ptr4CL3	4-coumarate--CoA ligase 1 GN=4CL1 OS=Nicotiana tabacum (Common tobacco) PE=2 SV=1	4-coumarate-CoA ligase family protein [Populus trichocarpa]
Potri.004G193700.v3.0	4.6503e-06	1.57677	up	[Z]	Cytoskeleton	Biological Process: nuclear division (GO:0000280);; Biological Process: phragmoplast assembly (GO:0000914);; Molecular Function: binding (GO:0005488);; Molecular Function: calmodulin binding (GO:0005516);; Cellular Component: microtubule (GO:0005874);; Cellular Component: plasma membrane (GO:0005886);; Biological Process: DNA replication initiation (GO:0006270);; Biological Process: regulation of…	--	Phragmoplast orienting kinesin 2 GN=POK2 OS=Arabidopsis thaliana (Mouse-ear cress) PE=2 SV=1	kinesin motor family protein [Populus trichocarpa]
Potri.002G193900.v3.0	1.4936e-05	1.15798	up	--	--	Molecular Function: DNA binding (GO:0003677);; Cellular Component: mitochondrion (GO:0005739);; Biological Process: transcription, DNA-templated (GO:0006351);; Cellular Component: nucleoid (GO:0009295);; Cellular Component: chloroplast (GO:0009507);; Biological Process: plastid organization (GO:0009657);; Biological Process: seed germination (GO:0009845);; Biological Process: chloroplast-nucleus …	--	Pentatricopeptide repeat-containing protein At2g31400, chloroplastic (Precursor) GN=At2g31400 OS=Arabidopsis thaliana (Mouse-ear cress) PE=2 SV=1	hypothetical protein POPTR_0002s19470g [Populus trichocarpa]
Potri.007G019300.v3.0	6.64218e-08	2.5408	up	--	--	Biological Process: transition metal ion transport (GO:0000041);; Biological Process: defense response to nematode (GO:0002215);; Molecular Function: peroxidase activity (GO:0004601);; Cellular Component: extracellular region (GO:0005576);; Cellular Component: cell wall (GO:0005618);; Cellular Component: vacuolar membrane (GO:0005774);; Cellular Component: Golgi apparatus (GO:0005794);; Biologica…	K00430|0.0|pop:POPTR_719600|hypothetical protein	Peroxidase 72 (Precursor) OS=Arabidopsis thaliana (Mouse-ear cress) PE=1 SV=1	Peroxidase 49 precursor family protein [Populus trichocarpa]
Potri.003G044900.v3.0	0.00741574	1.02418	up	[L]	Replication, recombination and repair	Biological Process: mitotic cell cycle (GO:0000278);; Biological Process: regionalization (GO:0003002);; Molecular Function: DNA binding (GO:0003677);; Molecular Function: DNA-directed DNA polymerase activity (GO:0003887);; Molecular Function: ATP binding (GO:0005524);; Cellular Component: nucleus (GO:0005634);; Cellular Component: plasma membrane (GO:0005886);; Biological Process: DNA replicatio…	--	Protein STICHEL GN=STI OS=Arabidopsis thaliana (Mouse-ear cress) PE=1 SV=2	STICHEL family protein [Populus trichocarpa]
Potri.T131500.v3.0	0	2.2004	up	[S]	Function unknown	Biological Process: MAPK cascade (GO:0000165);; Cellular Component: extracellular region (GO:0005576);; Cellular Component: cell wall (GO:0005618);; Biological Process: protein targeting to membrane (GO:0006612);; Biological Process: response to water deprivation (GO:0009414);; Biological Process: detection of biotic stimulus (GO:0009595);; Biological Process: salicylic acid biosynthetic process …	--	Basic form of pathogenesis-related protein 1 (Precursor) OS=Nicotiana tabacum (Common tobacco) PE=3 SV=1	Pathogenesis-related family protein [Populus trichocarpa]
Potri.001G299500.v3.0	3.19506e-07	1.84719	up	--	--	--	--	Basic secretory protease {ECO:0000303|PubMed:22773449} (Fragments) OS=Boswellia serrata (Indian frankincense) PE=1 SV=1	plant basic secretory family protein [Populus trichocarpa]
Potri.015G121600.v3.0	0.00363378	-1.08752	down	[O]	Posttranslational modification, protein turnover, chaperones	Molecular Function: transferase activity (GO:0016740);;	K07393|0.0|pop:POPTR_575616|hypothetical protein	--	hypothetical protein POPTR_0015s15370g [Populus trichocarpa]
Potri.015G092000.v3.0	0	-2.36004	down	[C]	Energy production and conversion	Molecular Function: malate synthase activity (GO:0004474);; Cellular Component: nucleus (GO:0005634);; Biological Process: glyoxylate cycle (GO:0006097);; Biological Process: tricarboxylic acid cycle (GO:0006099);; Cellular Component: glyoxysome (GO:0009514);;	K01638|0.0|pop:POPTR_776236|malate synthase (EC:2.3.3.9)	Malate synthase, glyoxysomal OS=Ricinus communis (Castor bean) PE=2 SV=1	PREDICTED: malate synthase, glyoxysomal [Populus euphratica]
Potri.001G405500.v3.0	2.31926e-06	1.8502	up	[RTKL]	--	Molecular Function: protein kinase activity (GO:0004672);; Molecular Function: protein serine/threonine kinase activity (GO:0004674);; Molecular Function: ATP binding (GO:0005524);; Cellular Component: extracellular region (GO:0005576);; Cellular Component: plasma membrane (GO:0005886);; Biological Process: glucose catabolic process (GO:0006007);; Biological Process: ion transport (GO:0006811);; …	--	Receptor-like protein kinase THESEUS 1 (Precursor) GN=THE1 OS=Arabidopsis thaliana (Mouse-ear cress) PE=1 SV=1	PREDICTED: receptor-like protein kinase THESEUS 1 [Populus euphratica]
Potri.001G301800.v3.0	0.00512973	1.0146	up	[D]	Cell cycle control, cell division, chromosome partitioning	Biological Process: regulation of cyclin-dependent protein serine/threonine kinase activity (GO:0000079);; Biological Process: mitotic cell cycle (GO:0000278);; Molecular Function: protein binding (GO:0005515);; Cellular Component: nucleus (GO:0005634);; Biological Process: stomatal lineage progression (GO:0010440);; Molecular Function: protein kinase binding (GO:0019901);; Biological Process: DN…	K14505|0.0|pop:POPTR_549935|hypothetical protein	Cyclin-D3-1 GN=F28A23.80 OS=Arabidopsis thaliana (Mouse-ear cress) PE=1 SV=3	hypothetical protein POPTR_0001s30920g [Populus trichocarpa]
Potri.004G147800.v3.0	0.000101824	1.18477	up	--	--	Molecular Function: phosphorelay sensor kinase activity (GO:0000155);; Biological Process: phosphorelay signal transduction system (GO:0000160);; Molecular Function: protein serine/threonine kinase activity (GO:0004674);; Molecular Function: protein binding (GO:0005515);; Molecular Function: ATP binding (GO:0005524);; Biological Process: DNA metabolic process (GO:0006259);; Biological Process: me…	K08873|0.0|rcu:RCOM_0938990|hypothetical protein	Serine/threonine-protein kinase TOR GN=TOR OS=Arabidopsis thaliana (Mouse-ear cress) PE=1 SV=1	hypothetical protein POPTR_0004s15490g [Populus trichocarpa]
Potri.005G087300.v3.0	1.33049e-05	1.23508	up	[F]	Nucleotide transport and metabolism	Molecular Function: 3'-5'-exoribonuclease activity (GO:0000175);; Molecular Function: RNA binding (GO:0003723);; Molecular Function: ribonucleoside-diphosphate reductase activity, thioredoxin disulfide as acceptor (GO:0004748);; Molecular Function: ATP binding (GO:0005524);; Cellular Component: mitochondrion (GO:0005739);; Cellular Component: ribonucleoside-diphosphate reductase complex (GO:00059…	K10807|0.0|pop:POPTR_801022|ribonucleoside-diphosphate reductase (EC:1.17.4.1)	Ribonucleoside-diphosphate reductase large subunit {ECO:0000303|PubMed:10542051} OS=Arabidopsis thaliana (Mouse-ear cress) PE=1 SV=1	ribonucleotide reductase large subunit B family protein [Populus trichocarpa]
Potri.001G393800.v3.0	0.00824681	1.77138	up	[Q]	Secondary metabolites biosynthesis, transport and catabolism	Molecular Function: beta-carotene 15,15'-monooxygenase activity (GO:0003834);; Biological Process: response to cold (GO:0009409);; Biological Process: response to water deprivation (GO:0009414);; Cellular Component: chloroplast thylakoid membrane (GO:0009535);; Cellular Component: chloroplast stroma (GO:0009570);; Biological Process: abscisic acid biosynthetic process (GO:0009688);; Biological Pr…	K09840|0.0|pop:POPTR_1116639|9-cis-epoxycarotenoid dioxygenase (EC:1.13.11.51)	9-cis-epoxycarotenoid dioxygenase NCED3, chloroplastic (Precursor) GN=MOA2.4 OS=Arabidopsis thaliana (Mouse-ear cress) PE=2 SV=1	nine-cis-epoxycarotenoid dioxygenase3 family protein [Populus trichocarpa]
Potri.003G067700.v3.0	0.00135173	1.02262	up	[C]	Energy production and conversion	Molecular Function: aldehyde dehydrogenase (NAD) activity (GO:0004029);; Molecular Function: binding (GO:0005488);; Biological Process: cellular aldehyde metabolic process (GO:0006081);; Biological Process: response to stress (GO:0006950);; Cellular Component: plastid (GO:0009536);; Biological Process: response to abiotic stimulus (GO:0009628);; Biological Process: response to chemical (GO:004222…	K14085|0.0|pop:POPTR_853157|aldehyde dehydrogenase (NAD+) (EC:1.2.1.3)	Aldehyde dehydrogenase family 7 member B4 GN=ALDH7B4 OS=Arabidopsis thaliana (Mouse-ear cress) PE=2 SV=3	aldehyde dehydrogenase family 7 member a1 turgor responsive family protein [Populus trichocarpa]
Potri.002G173900.v3.0	1.4276e-06	-1.33727	down	[KAD]	--	Biological Process: tryptophan biosynthetic process (GO:0000162);; Biological Process: defense response to insect (GO:0002213);; Molecular Function: DNA binding (GO:0003677);; Molecular Function: chromatin binding (GO:0003682);; Molecular Function: sequence-specific DNA binding transcription factor activity (GO:0003700);; Cellular Component: nucleus (GO:0005634);; Biological Process: polyamine ca…	K09422|0.0|pop:POPTR_755418|MYB115	Transcription repressor MYB5 GN=MYB5 OS=Arabidopsis thaliana (Mouse-ear cress) PE=1 SV=1	hypothetical protein POPTR_0002s17460g [Populus trichocarpa]
Potri.005G132200.v3.0	9.76996e-15	-5.74308	down	--	--	Molecular Function: protein binding (GO:0005515);; Biological Process: protein targeting to membrane (GO:0006612);; Biological Process: water transport (GO:0006833);; Biological Process: response to wounding (GO:0009611);; Biological Process: response to fungus (GO:0009620);; Biological Process: response to salt stress (GO:0009651);; Biological Process: jasmonic acid metabolic process (GO:0009694…	--	Salicylic acid-binding protein 2 GN=SABP2 OS=Nicotiana tabacum (Common tobacco) PE=1 SV=1	Chain A family protein [Populus trichocarpa]
Potri.002G223100.v3.0	6.29496e-14	-2.01547	down	--	--	Cellular Component: nucleus (GO:0005634);;	--	Fruit protein pKIWI501 GN=pKIWI501 OS=Actinidia deliciosa (Kiwi) PE=2 SV=1	hypothetical protein POPTR_0002s22040g [Populus trichocarpa]
xiaoheiyang_newGene_79	1.73877e-10	-5.27258	down	--	--	--	--	--	hypothetical protein POPTR_0017s04090g, partial [Populus trichocarpa]
Potri.008G075200.v3.0	0.00415019	-1.61941	down	--	--	Biological Process: response to stress (GO:0006950);; Biological Process: aging (GO:0007568);; Biological Process: response to fungus (GO:0009620);;	--	Wound-induced protein 1 GN=WUN1 OS=Solanum tuberosum (Potato) PE=2 SV=1	wound-responsive family protein [Populus trichocarpa]
Potri.006G007900.v3.0	0.000139525	-2.60855	down	--	--	--	--	--	hypothetical protein POPTR_0006s00970g [Populus trichocarpa]
Potri.015G144200.v3.0	0.00305088	-1.55982	down	--	--	Biological Process: metal ion transport (GO:0030001);; Molecular Function: metal ion binding (GO:0046872);;	--	Patellin-1 GN=PATL1 OS=Arabidopsis thaliana (Mouse-ear cress) PE=1 SV=2	hypothetical protein POPTR_0015s13110g [Populus trichocarpa]
Potri.T002100.v3.0	0.00532385	1.34866	up	--	--	Molecular Function: protein binding (GO:0005515);; Molecular Function: ATP binding (GO:0005524);; Cellular Component: mitochondrion (GO:0005739);; Biological Process: defense response (GO:0006952);; Biological Process: signal transduction (GO:0007165);; Cellular Component: plasmodesma (GO:0009506);; Cellular Component: chloroplast (GO:0009507);; Cellular Component: plastid stroma (GO:0009532);; B…	--	TMV resistance protein N GN=N OS=Nicotiana glutinosa (Tobacco) PE=1 SV=1	PREDICTED: TMV resistance protein N-like [Populus euphratica]
Potri.T127200.v3.0	0	3.90744	up	[Q]	Secondary metabolites biosynthesis, transport and catabolism	Molecular Function: monooxygenase activity (GO:0004497);; Molecular Function: binding (GO:0005488);; Cellular Component: membrane (GO:0016020);; Molecular Function: oxidoreductase activity, acting on paired donors, with incorporation or reduction of molecular oxygen (GO:0016705);; Molecular Function: metal ion binding (GO:0046872);;	--	Cytochrome P450 71D9 GN=CYP71D9 OS=Glycine max (Soybean) PE=2 SV=1	hypothetical protein POPTR_0011s13430g [Populus trichocarpa]
Potri.007G126600.v3.0	0.00126982	1.8108	up	[O]	Posttranslational modification, protein turnover, chaperones	Molecular Function: glutathione peroxidase activity (GO:0004602);; Molecular Function: protein binding (GO:0005515);; Cellular Component: nucleus (GO:0005634);; Cellular Component: mitochondrion (GO:0005739);; Cellular Component: endosome (GO:0005768);; Cellular Component: endoplasmic reticulum (GO:0005783);; Cellular Component: Golgi apparatus (GO:0005794);; Cellular Component: trans-Golgi netwo…	K00432|1e-121|pop:POPTR_718377|PtrcGpx2_1	Probable glutathione peroxidase 2 GN=GPX2 OS=Arabidopsis thaliana (Mouse-ear cress) PE=1 SV=1	PREDICTED: probable glutathione peroxidase 2 [Populus euphratica]
Potri.011G167000.v3.0	2.4728e-05	-1.51358	down	--	--	Cellular Component: integral component of plasma membrane (GO:0005887);; Biological Process: protein targeting to membrane (GO:0006612);; Biological Process: water transport (GO:0006833);; Biological Process: response to nematode (GO:0009624);; Biological Process: response to salt stress (GO:0009651);; Biological Process: response to fructose (GO:0009750);; Biological Process: positive regulation…	--	Probable amino acid permease 7 GN=AAP7 OS=Arabidopsis thaliana (Mouse-ear cress) PE=1 SV=1	hypothetical protein POPTR_0011s16990g [Populus trichocarpa]
Potri.009G006100.v3.0	7.44737e-06	1.98355	up	--	--	Cellular Component: intracellular organelle (GO:0043229);;	--	Shugoshin-1 GN=SGO1 OS=Zea mays (Maize) PE=2 SV=1	PREDICTED: shugoshin-1 isoform X1 [Populus euphratica]
Potri.016G000300.v3.0	0.00443139	1.30058	up	--	--	Biological Process: microtubule cytoskeleton organization (GO:0000226);; Cellular Component: peroxisome (GO:0005777);; Cellular Component: nuclear microtubule (GO:0005880);; Molecular Function: microtubule binding (GO:0008017);; Biological Process: chloroplast organization (GO:0009658);; Biological Process: endosperm development (GO:0009960);; Biological Process: endosperm cellularization (GO:001…	--	Protein ENDOSPERM DEFECTIVE 1 GN=F6E13.32 OS=Arabidopsis thaliana (Mouse-ear cress) PE=1 SV=1	hypothetical protein POPTR_0016s00230g [Populus trichocarpa]
Potri.002G033600.v3.0	8.25765e-05	-1.0896	down	[MG]	--	Molecular Function: nucleotide binding (GO:0000166);; Biological Process: alternative mRNA splicing, via spliceosome (GO:0000380);; Molecular Function: double-stranded DNA binding (GO:0003690);; Molecular Function: single-stranded DNA binding (GO:0003697);; Molecular Function: mRNA binding (GO:0003729);; Molecular Function: protein kinase activity (GO:0004672);; Molecular Function: calmodulin bin…	K13082|0.0|pop:POPTR_710083|DFR1	Bifunctional dihydroflavonol 4-reductase/flavanone 4-reductase GN=DFR OS=Malus domestica (Apple) PE=1 SV=1	dihydroflavonol reductase family protein [Populus trichocarpa]
Potri.003G121900.v3.0	0.00963119	-1.11465	down	--	--	Molecular Function: protein binding (GO:0005515);; Cellular Component: nucleus (GO:0005634);; Biological Process: response to wounding (GO:0009611);; Biological Process: response to sucrose (GO:0009744);; Biological Process: response to fructose (GO:0009750);; Molecular Function: carbohydrate binding (GO:0030246);;	--	F-box protein PP2-A12 GN=P2A12 OS=Arabidopsis thaliana (Mouse-ear cress) PE=2 SV=1	F-box family protein [Populus trichocarpa]
Potri.017G083200.v3.0	8.41431e-06	1.22706	up	[D]	Cell cycle control, cell division, chromosome partitioning	Cellular Component: chromatin (GO:0000785);; Biological Process: cytokinesis by cell plate formation (GO:0000911);; Molecular Function: chromatin binding (GO:0003682);; Molecular Function: transporter activity (GO:0005215);; Molecular Function: ATP binding (GO:0005524);; Cellular Component: nucleus (GO:0005634);; Cellular Component: chromosome (GO:0005694);; Cellular Component: spindle (GO:000581…	K06675|0.0|pop:POPTR_577636|CPC901	Structural maintenance of chromosomes protein 4 GN=K15N18.7 OS=Arabidopsis thaliana (Mouse-ear cress) PE=1 SV=1	hypothetical protein POPTR_0017s11950g [Populus trichocarpa]
Potri.016G091100.v3.0	3.85895e-07	-1.28813	down	[E]	Amino acid transport and metabolism	Cellular Component: cytoplasm (GO:0005737);; Biological Process: L-phenylalanine catabolic process (GO:0006559);; Biological Process: response to oxidative stress (GO:0006979);; Biological Process: pollen development (GO:0009555);; Biological Process: cinnamic acid biosynthetic process (GO:0009800);; Biological Process: drought recovery (GO:0009819);; Biological Process: response to UV-B (GO:0010…	K10775|0.0|pop:POPTR_667815|PAL4	Phenylalanine ammonia-lyase GN=PAL OS=Populus trichocarpa (Western balsam poplar) PE=2 SV=1	phenylalanine ammonia-lyase family protein [Populus trichocarpa]
Potri.001G315000.v3.0	0.00352128	1.38587	up	[RTKL]	--	Molecular Function: protein serine/threonine kinase activity (GO:0004674);; Molecular Function: ATP binding (GO:0005524);; Cellular Component: vacuole (GO:0005773);; Cellular Component: plasma membrane (GO:0005886);; Biological Process: protein phosphorylation (GO:0006468);; Biological Process: pollen development (GO:0009555);; Biological Process: response to bacterium (GO:0009617);; Biological P…	--	Receptor like protein kinase S.2 GN=F24L7.6 OS=Arabidopsis thaliana (Mouse-ear cress) PE=2 SV=2	kinase family protein [Populus trichocarpa]
Potri.015G118800.v3.0	0.00167331	-1.27276	down	--	--	--	--	Protein PHLOEM PROTEIN 2-LIKE A9 GN=PP2A9 OS=Arabidopsis thaliana (Mouse-ear cress) PE=2 SV=1	hypothetical protein POPTR_0015s15650g [Populus trichocarpa]
Potri.001G388200.v3.0	0.00208325	2.39187	up	--	--	Molecular Function: catechol oxidase activity (GO:0004097);; Molecular Function: monophenol monooxygenase activity (GO:0004503);; Molecular Function: copper ion binding (GO:0005507);; Cellular Component: vacuolar lumen (GO:0005775);; Cellular Component: chloroplast (GO:0009507);; Cellular Component: thylakoid (GO:0009579);; Molecular Function: aureusidin synthase activity (GO:0033793);; Biologica…	--	Polyphenol oxidase, chloroplastic (Precursor) OS=Malus domestica (Apple) PE=2 SV=1	hypothetical protein POPTR_0001s39660g [Populus trichocarpa]
Potri.006G010200.v3.0	2.55351e-15	2.87018	up	--	--	Molecular Function: O-acyltransferase activity (GO:0008374);; Biological Process: flavonoid biosynthetic process (GO:0009813);; Molecular Function: N-acyltransferase activity (GO:0016410);; Molecular Function: transferase activity, transferring acyl groups other than amino-acyl groups (GO:0016747);; Biological Process: cellular biosynthetic process (GO:0044249);; Biological Process: single-organi…	--	Vinorine synthase GN=ACT OS=Rauvolfia serpentina (Serpentine wood) PE=1 SV=2	hypothetical protein POPTR_0006s01180g [Populus trichocarpa]
Potri.006G145600.v3.0	0.000913187	-1.77609	down	--	--	--	--	--	hypothetical protein POPTR_0006s14780g [Populus trichocarpa]
Potri.002G122800.v3.0	1.26223e-05	-1.56535	down	--	--	--	--	--	hypothetical protein POPTR_0002s12430g [Populus trichocarpa]
Potri.013G057500.v3.0	3.11114e-05	-1.30513	down	--	--	Molecular Function: protein binding (GO:0005515);; Cellular Component: plasma membrane (GO:0005886);; Biological Process: polyamine catabolic process (GO:0006598);; Biological Process: phenylpropanoid metabolic process (GO:0009698);; Biological Process: cysteine biosynthetic process (GO:0019344);; Cellular Component: anchored component of membrane (GO:0031225);; Cellular Component: aleurone grain…	--	Arabinogalactan peptide 13 (Precursor) GN=AGP13 OS=Arabidopsis thaliana (Mouse-ear cress) PE=1 SV=1	unknown [Populus trichocarpa]
Potri.018G114800.v3.0	7.17122e-07	-1.2493	down	--	--	Biological Process: defense response to insect (GO:0002213);; Molecular Function: chitinase activity (GO:0004568);; Molecular Function: protein binding (GO:0005515);; Cellular Component: extracellular region (GO:0005576);; Biological Process: chitin catabolic process (GO:0006032);; Cellular Component: plant-type cell wall (GO:0009505);; Cellular Component: plasmodesma (GO:0009506);; Biological Pr…	--	Sulfated surface glycoprotein 185 (Precursor) OS=Volvox carteri (Green alga) PE=1 SV=1	hypothetical protein POPTR_0018s12270g [Populus trichocarpa]
Potri.007G052500.v3.0	0.000780901	-1.23611	down	--	--	--	--	Uncharacterized protein ycf36 GN=ycf36 OS=Porphyra purpurea (Red seaweed) PE=3 SV=1	hypothetical protein POPTR_0007s10140g [Populus trichocarpa]
Potri.010G038600.v3.0	6.21481e-06	1.7612	up	--	--	--	--	--	hypothetical protein POPTR_0010s04810g [Populus trichocarpa]
Potri.017G051700.v3.0	3.1756e-07	-1.75823	down	--	--	Biological Process: response to hypoxia (GO:0001666);; Molecular Function: carboxylic ester hydrolase activity (GO:0004091);; Cellular Component: extracellular region (GO:0005576);; Cellular Component: Golgi apparatus (GO:0005794);; Cellular Component: cytosol (GO:0005829);; Cellular Component: plant-type cell wall (GO:0009505);; Cellular Component: plasmodesma (GO:0009506);; Cellular Component: …	--	Protein EXORDIUM-like 2 (Precursor) GN=EXL2 OS=Arabidopsis thaliana (Mouse-ear cress) PE=2 SV=1	hypothetical protein POPTR_0017s07860g [Populus trichocarpa]
Potri.010G012100.v3.0	0	-3.3375	down	--	--	Biological Process: response to water deprivation (GO:0009414);; Biological Process: response to abscisic acid (GO:0009737);; Biological Process: embryo development (GO:0009790);;	--	Late embryogenesis abundant protein Lea5 GN=LEA5 OS=Citrus sinensis (Sweet orange) PE=2 SV=1	hypothetical protein POPTR_0010s01590g [Populus trichocarpa]
Potri.010G243700.v3.0	0.00195545	1.57162	up	--	--	Cellular Component: plasma membrane (GO:0005886);;	--	Uncharacterized protein At5g39865 GN=At5g39865 OS=Arabidopsis thaliana (Mouse-ear cress) PE=2 SV=1	hypothetical protein POPTR_0010s24990g [Populus trichocarpa]
Potri.011G150100.v3.0	0.00125857	-2.43566	down	[R]	General function prediction only	Molecular Function: iron ion binding (GO:0005506);; Biological Process: response to auxin (GO:0009733);; Biological Process: coumarin biosynthetic process (GO:0009805);; Biological Process: flavonoid biosynthetic process (GO:0009813);; Biological Process: response to UV-B (GO:0010224);; Biological Process: hydrogen peroxide-mediated programmed cell death (GO:0010421);; Biological Process: detecti…	--	Hyoscyamine 6-dioxygenase GN=H6H OS=Hyoscyamus niger (Black henbane) PE=1 SV=1	hypothetical protein POPTR_0011s15310g [Populus trichocarpa]
Potri.002G236300.v3.0	0.00435274	1.24845	up	--	--	Biological Process: DNA replication initiation (GO:0006270);; Biological Process: regulation of DNA replication (GO:0006275);; Biological Process: DNA methylation (GO:0006306);; Biological Process: cell proliferation (GO:0008283);; Biological Process: histone H3-K9 methylation (GO:0051567);; Biological Process: regulation of cell cycle (GO:0051726);;	--	--	hypothetical protein POPTR_0002s23750g [Populus trichocarpa]
Potri.002G018400.v3.0	1.5134e-05	-1.70556	down	--	--	Molecular Function: binding (GO:0005488);; Biological Process: post-embryonic development (GO:0009791);; Biological Process: reproductive structure development (GO:0048608);; Biological Process: regulation of biological process (GO:0050789);; Biological Process: regulation of cellular process (GO:0050794);; Biological Process: response to stimulus (GO:0050896);;	--	Protein FD OS=Arabidopsis thaliana (Mouse-ear cress) PE=1 SV=1	hypothetical protein POPTR_0002s02000g [Populus trichocarpa]
Potri.017G014300.v3.0	0.00474996	1.16771	up	--	--	Cellular Component: intracellular membrane-bounded organelle (GO:0043231);;	--	Reticulon-like protein B17 GN=RTNLB17 OS=Arabidopsis thaliana (Mouse-ear cress) PE=2 SV=1	reticulon family protein [Populus trichocarpa]
Potri.010G069400.v3.0	1.68682e-10	1.76245	up	[Z]	Cytoskeleton	Biological Process: cell morphogenesis (GO:0000902);; Biological Process: regionalization (GO:0003002);; Molecular Function: microtubule motor activity (GO:0003777);; Molecular Function: ATP binding (GO:0005524);; Cellular Component: kinesin complex (GO:0005871);; Cellular Component: microtubule (GO:0005874);; Cellular Component: microtubule associated complex (GO:0005875);; Biological Process: D…	--	Kinesin-1 GN=F7J7.210 OS=Arabidopsis thaliana (Mouse-ear cress) PE=2 SV=1	PREDICTED: kinesin-like protein KIF3B isoform X2 [Populus euphratica]
Potri.017G040800.v3.0	7.04659e-13	-1.92532	down	--	--	Biological Process: polysaccharide biosynthetic process (GO:0000271);; Biological Process: polysaccharide catabolic process (GO:0000272);; Molecular Function: sequence-specific DNA binding transcription factor activity (GO:0003700);; Molecular Function: alpha-amylase activity (GO:0004556);; Molecular Function: calcium ion binding (GO:0005509);; Cellular Component: extracellular region (GO:0005576…	--	Beta-amylase GN=BMY1 OS=Vigna unguiculata (Cowpea) PE=2 SV=1	Chain A family protein [Populus trichocarpa]
Potri.013G131200.v3.0	0.000226186	1.2243	up	--	--	Molecular Function: copper ion binding (GO:0005507);;	--	Metallothionein-like protein type 2 GN=pKIWI504 OS=Actinidia deliciosa (Kiwi) PE=2 SV=1	hypothetical protein POPTR_0013s13480g [Populus trichocarpa]
Potri.001G208600.v3.0	0.00388673	2.77223	up	--	--	Biological Process: transition metal ion transport (GO:0000041);; Biological Process: MAPK cascade (GO:0000165);; Biological Process: response to molecule of bacterial origin (GO:0002237);; Biological Process: respiratory burst involved in defense response (GO:0002679);; Molecular Function: DNA binding (GO:0003677);; Molecular Function: sequence-specific DNA binding transcription factor activity …	--	Probable WRKY transcription factor 9 GN=WRKY9 OS=Arabidopsis thaliana (Mouse-ear cress) PE=2 SV=1	WRKY transcription factor 9 family protein [Populus trichocarpa]
Potri.008G212300.v3.0	0	3.73481	up	--	--	Biological Process: defense response (GO:0006952);; Biological Process: response to biotic stimulus (GO:0009607);;	--	Major allergen Pru ar 1 OS=Prunus armeniaca (Apricot) PE=1 SV=1	hypothetical protein POPTR_0008s23110g [Populus trichocarpa]
Potri.013G066400.v3.0	5.7831e-06	1.77794	up	[M]	Cell wall/membrane/envelope biogenesis	Cellular Component: nucleus (GO:0005634);; Biological Process: cellular component organization (GO:0016043);; Biological Process: cellular metabolic process (GO:0044237);; Biological Process: primary metabolic process (GO:0044238);; Biological Process: single-organism metabolic process (GO:0044710);; Biological Process: single-organism cellular process (GO:0044763);; Biological Process: anatomica…	--	Pollen-specific leucine-rich repeat extensin-like protein 1 (Precursor) GN=PEX1 OS=Arabidopsis thaliana (Mouse-ear cress) PE=2 SV=1	C2 domain-containing family protein [Populus trichocarpa]
Potri.019G093400.v3.0	1.38207e-06	4.70262	up	[Q]	Secondary metabolites biosynthesis, transport and catabolism	Molecular Function: protein binding (GO:0005515);; Biological Process: response to water deprivation (GO:0009414);; Cellular Component: chloroplast thylakoid membrane (GO:0009535);; Biological Process: response to red or far red light (GO:0009639);; Biological Process: anthocyanin-containing compound biosynthetic process (GO:0009718);; Cellular Component: plastoglobule (GO:0010287);; Biological P…	K09840|0.0|pop:POPTR_913328|hypothetical protein	Probable carotenoid cleavage dioxygenase 4, chloroplastic (Precursor) GN=T18B16.140 OS=Arabidopsis thaliana (Mouse-ear cress) PE=1 SV=1	hypothetical protein POPTR_0019s12320g [Populus trichocarpa]
Potri.006G010900.v3.0	0.000328468	1.93619	up	--	--	--	--	--	hypothetical protein POPTR_0006s01250g [Populus trichocarpa]
Potri.001G367700.v3.0	5.63916e-05	1.13807	up	--	--	Biological Process: developmental process involved in reproduction (GO:0003006);; Biological Process: post-embryonic development (GO:0009791);; Biological Process: response to organic substance (GO:0010033);; Cellular Component: membrane (GO:0016020);; Biological Process: cellular component organization (GO:0016043);; Cellular Component: intracellular membrane-bounded organelle (GO:0043231);; Bio…	--	Vegetative cell wall protein gp1 (Precursor) GN=GP1 OS=Chlamydomonas reinhardtii (Chlamydomonas smithii) PE=1 SV=1	hypothetical protein POPTR_0001s37630g, partial [Populus trichocarpa]
Potri.005G133100.v3.0	0	-11.2865	down	--	--	--	--	--	hypothetical protein POPTR_0008s21840g [Populus trichocarpa]
Potri.014G129200.v3.0	8.37854e-05	1.10547	up	[MG]	--	Cellular Component: Golgi membrane (GO:0000139);; Molecular Function: binding (GO:0005488);; Cellular Component: endosome (GO:0005768);; Cellular Component: vacuole (GO:0005773);; Cellular Component: vacuolar membrane (GO:0005774);; Cellular Component: trans-Golgi network (GO:0005802);; Cellular Component: cytosol (GO:0005829);; Cellular Component: plasma membrane (GO:0005886);; Biological Proces…	--	UDP-glucuronic acid decarboxylase 2 GN=F26K9_260 OS=Arabidopsis thaliana (Mouse-ear cress) PE=1 SV=1	UDP-XYLOSE SYNTHASE 4 family protein [Populus trichocarpa]
Potri.006G062600.v3.0	0.00291901	1.19219	up	[E]	Amino acid transport and metabolism	Molecular Function: prephenate dehydrogenase (NADP+) activity (GO:0004665);; Cellular Component: mitochondrion (GO:0005739);; Biological Process: threonine catabolic process (GO:0006567);; Biological Process: tyrosine biosynthetic process (GO:0006571);; Molecular Function: prephenate dehydrogenase activity (GO:0008977);; Cellular Component: chloroplast (GO:0009507);; Biological Process: oxidation…	--	Arogenate dehydrogenase 1, chloroplastic (Precursor) GN=TYRAAT1 OS=Arabidopsis thaliana (Mouse-ear cress) PE=1 SV=1	hypothetical protein POPTR_0006s06140g [Populus trichocarpa]
Potri.005G024200.v3.0	2.49545e-07	-1.27211	down	--	--	Biological Process: response to oxidative stress (GO:0006979);;	--	Auxin-repressed 12.5 kDa protein OS=Fragaria ananassa (Strawberry) PE=2 SV=1	hypothetical protein POPTR_0005s02400g [Populus trichocarpa]
Potri.011G077000.v3.0	0.00466849	2.07086	up	[L]	Replication, recombination and repair	Molecular Function: DNA binding (GO:0003677);; Molecular Function: endonuclease activity (GO:0004519);; Molecular Function: exonuclease activity (GO:0004527);; Cellular Component: nucleus (GO:0005634);; Biological Process: DNA repair (GO:0006281);; Biological Process: sister chromatid cohesion (GO:0007062);; Biological Process: chromatin silencing by small RNA (GO:0031048);; Biological Process: m…	K10746|0.0|pop:POPTR_888070|hypothetical protein	Exonuclease 1 GN=EXO1 OS=Arabidopsis thaliana (Mouse-ear cress) PE=2 SV=2	hypothetical protein POPTR_0011s03040g [Populus trichocarpa]
Potri.005G081000.v3.0	0.00196424	-1.03407	down	[R]	General function prediction only	Molecular Function: epoxide hydrolase activity (GO:0004301);; Molecular Function: non-membrane spanning protein tyrosine kinase activity (GO:0004715);; Cellular Component: peroxisome (GO:0005777);; Cellular Component: cytosol (GO:0005829);; Biological Process: metabolic process (GO:0008152);;	--	Probable strigolactone esterase D14 homolog GN=D14 OS=Arabidopsis thaliana (Mouse-ear cress) PE=1 SV=1	hypothetical protein POPTR_0005s08280g [Populus trichocarpa]
Potri.006G100500.v3.0	0	-8.36499	down	[H]	Coenzyme transport and metabolism	Biological Process: maltose metabolic process (GO:0000023);; Molecular Function: catalytic activity (GO:0003824);; Cellular Component: vacuolar membrane (GO:0005774);; Cellular Component: cytosol (GO:0005829);; Cellular Component: plasma membrane (GO:0005886);; Biological Process: pentose-phosphate shunt (GO:0006098);; Biological Process: protein folding (GO:0006457);; Biological Process: cellula…	K06215|0.0|pop:POPTR_560912|hypothetical protein	Probable pyridoxal biosynthesis protein PDX1 GN=PDX1 OS=Hevea brasiliensis (Para rubber tree) PE=2 SV=1	pyridoxin biosynthesis PDX1-like protein 3 [Populus trichocarpa]
Potri.004G047100.v3.0	2.08815e-05	-1.13013	down	--	--	--	--	Auxin-repressed 12.5 kDa protein OS=Fragaria ananassa (Strawberry) PE=2 SV=1	hypothetical protein POPTR_0004s04670g [Populus trichocarpa]
Potri.T175200.v3.0	0.00389489	-2.45245	down	[R]	General function prediction only	Biological Process: polysaccharide catabolic process (GO:0000272);; Molecular Function: chitinase activity (GO:0004568);; Cellular Component: extracellular region (GO:0005576);; Cellular Component: cell wall (GO:0005618);; Cellular Component: vacuole (GO:0005773);; Cellular Component: plasma membrane (GO:0005886);; Biological Process: carbohydrate metabolic process (GO:0005975);; Biological Proce…	--	Endochitinase A2 (Precursor) GN=CHI2 OS=Pisum sativum (Garden pea) PE=1 SV=2	hypothetical protein POPTR_0790s00210g [Populus trichocarpa]
Potri.009G128200.v3.0	0.00187766	1.01505	up	[G]	Carbohydrate transport and metabolism	Cellular Component: protein storage vacuole (GO:0000326);; Molecular Function: transporter activity (GO:0005215);; Molecular Function: protein binding (GO:0005515);; Cellular Component: mitochondrion (GO:0005739);; Cellular Component: plasma membrane (GO:0005886);; Biological Process: steroid biosynthetic process (GO:0006694);; Biological Process: transport (GO:0006810);; Biological Process: wate…	--	Aquaporin PIP1-1 GN=PIP1-1 OS=Zea mays (Maize) PE=1 SV=1	hypothetical protein POPTR_1606s00200g [Populus trichocarpa]
Potri.006G156200.v3.0	4.25244e-05	1.48093	up	--	--	Biological Process: Group II intron splicing (GO:0000373);; Cellular Component: mitochondrion (GO:0005739);; Cellular Component: plastid (GO:0009536);; Biological Process: response to abiotic stimulus (GO:0009628);; Biological Process: embryo development ending in seed dormancy (GO:0009793);; Biological Process: RNA metabolic process (GO:0016070);; Biological Process: mRNA metabolic process (GO:0…	--	CRS2-associated factor 1, chloroplastic (Precursor) GN=At2g20020 OS=Arabidopsis thaliana (Mouse-ear cress) PE=2 SV=2	hypothetical protein POPTR_0024s00430g [Populus trichocarpa]
Potri.014G186000.v3.0	0.000167829	1.34745	up	--	--	--	--	--	hypothetical protein POPTR_0014s19710g [Populus trichocarpa]
Potri.001G259600.v3.0	0	4.03813	up	--	--	Biological Process: developmental process involved in reproduction (GO:0003006);; Cellular Component: cell wall (GO:0005618);; Biological Process: anatomical structure morphogenesis (GO:0009653);; Biological Process: post-embryonic development (GO:0009791);; Biological Process: tissue development (GO:0009888);; Biological Process: cellular component organization (GO:0016043);; Biological Process:…	--	Extensin (Precursor) GN=HRGPNT3 OS=Nicotiana tabacum (Common tobacco) PE=2 SV=1	hypothetical protein POPTR_0001s26690g, partial [Populus trichocarpa]
Potri.001G360200.v3.0	6.4679e-07	1.34061	up	[Z]	Cytoskeleton	Biological Process: cell morphogenesis involved in differentiation (GO:0000904);; Biological Process: phragmoplast assembly (GO:0000914);; Molecular Function: microtubule motor activity (GO:0003777);; Molecular Function: ATP binding (GO:0005524);; Cellular Component: kinesin complex (GO:0005871);; Cellular Component: microtubule (GO:0005874);; Biological Process: DNA replication (GO:0006260);; Bi…	--	Kinesin-like protein KIN12B GN=MDB19.16 OS=Arabidopsis thaliana (Mouse-ear cress) PE=1 SV=1	kinesin motor family protein [Populus trichocarpa]
Potri.006G241700.v3.0	2.05927e-07	1.47802	up	[KAD]	--	Biological Process: MAPK cascade (GO:0000165);; Biological Process: cytokinesis by cell plate formation (GO:0000911);; Biological Process: cell fate specification (GO:0001708);; Molecular Function: DNA binding (GO:0003677);; Molecular Function: chromatin binding (GO:0003682);; Molecular Function: sequence-specific DNA binding transcription factor activity (GO:0003700);; Molecular Function: transc…	--	Myb-related protein 3R-1 GN=MYB3R-1 OS=Arabidopsis thaliana (Mouse-ear cress) PE=2 SV=1	myb family transcription factor family protein [Populus trichocarpa]
Potri.001G447700.v3.0	3.45755e-10	4.14983	up	--	--	Biological Process: phenylpropanoid biosynthetic process (GO:0009699);; Biological Process: alkaloid biosynthetic process (GO:0009821);; Molecular Function: acetyl CoA:(Z)-3-hexen-1-ol acetyltransferase activity (GO:0010327);; Biological Process: green leaf volatile biosynthetic process (GO:0010597);; Molecular Function: N-acyltransferase activity (GO:0016410);; Molecular Function: transferase ac…	--	Benzyl alcohol O-benzoyltransferase OS=Clarkia breweri (Fairy fans) PE=1 SV=1	hypothetical protein POPTR_0001s45180g [Populus trichocarpa]
Potri.003G214800.v3.0	0.00779901	1.06891	up	--	--	Biological Process: defense response to nematode (GO:0002215);; Molecular Function: peroxidase activity (GO:0004601);; Cellular Component: vacuole (GO:0005773);; Cellular Component: vacuolar membrane (GO:0005774);; Cellular Component: Golgi apparatus (GO:0005794);; Cellular Component: cytosol (GO:0005829);; Cellular Component: plasma membrane (GO:0005886);; Biological Process: response to oxidati…	--	Peroxidase 15 {ECO:0000303|PubMed:17936696} (Precursor) OS=Ipomoea batatas (Sweet potato) PE=1 SV=1	peroxidase family protein [Populus trichocarpa]
Potri.007G045300.v3.0	2.12365e-05	1.19728	up	[L]	Replication, recombination and repair	Biological Process: reproduction (GO:0000003);; Molecular Function: nucleotide binding (GO:0000166);; Molecular Function: nucleoside binding (GO:0001882);; Molecular Function: DNA binding (GO:0003677);; Molecular Function: DNA-directed DNA polymerase activity (GO:0003887);; Molecular Function: DNA primase activity (GO:0003896);; Cellular Component: nucleus (GO:0005634);; Biological Process: DNA r…	K02320|0.0|pop:POPTR_1083164|hypothetical protein	DNA polymerase alpha catalytic subunit GN=POLA OS=Arabidopsis thaliana (Mouse-ear cress) PE=3 SV=2	hypothetical protein POPTR_0007s10880g [Populus trichocarpa]
Potri.001G109400.v3.0	1.19353e-06	1.66271	up	--	--	Biological Process: microtubule cytoskeleton organization (GO:0000226);; Biological Process: cytokinesis by cell plate formation (GO:0000911);; Molecular Function: sequence-specific DNA binding transcription factor activity (GO:0003700);; Cellular Component: nucleus (GO:0005634);; Biological Process: regulation of transcription, DNA-templated (GO:0006355);; Biological Process: hyperosmotic respon…	--	Scarecrow-like protein 28 GN=SCL28 OS=Arabidopsis thaliana (Mouse-ear cress) PE=1 SV=1	hypothetical protein POPTR_0001s08850g [Populus trichocarpa]
Potri.009G084400.v3.0	1.12906e-05	1.29615	up	--	--	--	--	--	hypothetical protein POPTR_0009s08770g [Populus trichocarpa]
[truncated: 38 more rows]

## Sheet: Table S2-3
Table S2-3 The DEGs between NT and OEX1 fifth functional leaf under salt stress.
[truncated: 712 more rows]

## Sheet: Table S2-4
Table S2-4 The DEGs between NT and REX1 fifth functional leaf under salt stress.
[truncated: 347 more rows]
