# Supplementary material for: Physiological, Photosynthetic Characteristic and Transcriptome Analysis of PsnWRKY70 Transgenic Populus simonii × Populus nigra Under Salt Stress
Source: Int J Mol Sci. 2024 Dec 25;26(1):81. doi: 10.3390/ijms26010081 (PMC11720120; doi:10.3390/ijms26010081)
Supplement: Supplementary file 1 [file ijms-26-00081-s001.zip › Table S7.xlsx]

## Sheet: Table S7-1
Table S7-1 The photosynthesis-related DEGs between NT and OEX1 apical bud under salt stress.
Gene ID	FDR	Log2FC	Regulated	Annotation
Potri.013G137700	0	-3.69385	down	ATP synthase subunit c, chloroplastic
Potri.010G131800	0.000126033	-2.09523	down	Phosphoenolpyruvate carboxylase 4
Potri.010G052900	2.21685e-10	-1.60201	down	hypothetical chloroplast RF19
Potri.005G189600	0.0047445	-1.25378	down	Protein MITOFERRINLIKE 1, chloroplastic (Precursor)
xiaohei newGene 263	5.9731e-05	-1.19317	down	Anthranilate synthase beta subunit 2, chloroplastic (Precursor)
Potri.012G143600	0.0057275	-1.18469	down	Short-chain dehydrogenase TIC 32, chloroplastic
Potri.006G103900	0.00230896	-1.03059	down	Ferritin, chloroplastic (Precursor)
Potri.001G388900	5.94787e-06	1.02171	up	Polyphenol oxidase, chloroplastic (Precursor)
Potri.009G130400	6.3293e-05	1.16605	up	Glutamyl-tRNA(Gln) amidotransferase subunit A, chloroplastic/mitochondrial
Potri.007G031100	0.00141847	1.43464	up	Geranylgeranyl pyrophosphate synthase, chloroplastic (Precursor)
Potri.002G219900	0.00214076	1.96749	up	Isoamylase 2, chloroplastic (Precursor)
Potri.T063100	1.9958e-05	2.45301	up	Ribulose bisphosphate carboxylase large chain (Fragment)
Potri.T034100	0.00984378	2.57192	up	Acyl-[acyl-carrier-protein] desaturase, chloroplastic (Precursor)

## Sheet: Table S7-2
Table S7-2 The photosynthesis-related DEGs between NT and REX1 apical bud under salt stress.
Gene ID	FDR	Log2FC	Regulated	Annotation
Potri.013G137700	0	-3.54831	down	ATP synthase subunit c, chloroplastic
Potri.005G154500	0.0023132	-2.2862	down	Photosystem II reaction center protein K
Potri.008G202200	1.279e-05	-2.17407	down	Adenylate isopentenyltransferase 5, chloroplastic (Precursor)
Potri.008G124900	0.0064286	-2.04391	down	Putative lipid phosphate phosphatase 3, chloroplastic (Precursor)
Potri.001G112600	0.0075559	-1.81972	down	Protein STAY-GREEN 1, chloroplastic (Precursor)
Potri.010G052900	7.241e-08	-1.63895	down	Hypothetical chloroplast RF19 (chloroplast)
Potri.013G143200	2.223e-12	-1.5898	down	Photosystem II protein D1 (chloroplast)
Potri.012G143600	0.0002142	-1.53315	down	Short-chain dehydrogenase TIC 32, chloroplastic
Xiaohei newGene 263	0.0002709	-1.27985	down	Anthranilate synthase beta subunit 2, chloroplastic (Precursor)
Potri.005G106400	0.0012122	-1.01035	down	Rhodanese-like domain-containing protein 15, chloroplastic (Precursor)
Potri.011G122400	0.0014126	1.07347	up	NADPH-protochlorophyllide oxidoreductase family protein
Potri.004G216700	9.033e-05	1.08663	up	Superoxide dismutase [Cu-Zn], chloroplastic (Precursor)
Potri.002G193900	1.494e-05	1.15798	up	Pentatricopeptide repeat-containing protein At2g31400, chloroplastic (Precursor)
Potri.004G222400	0.0037049	1.16763	up	ATP phosphoribosyltransferase 2, chloroplastic (Precursor)
Potri.009G031300	0.0041693	1.17924	up	Protein kinase APK1A, chloroplastic (Precursor)
Potri.006G062600	0.002919	1.19219	up	Arogenate dehydrogenase 1, chloroplastic (Precursor)
Potri.013G048700	1.027e-05	1.19392	up	ATP-dependent zinc metalloprotease FTSH 5, chloroplastic (Precursor)
Potri.014G004600	0.003408	1.212	up	Organellar oligopeptidase A, chloroplastic/mitochondrial (Precursor)
Potri.002G040100	0.0023864	1.4561	up	CDT1-like protein a, chloroplastic (Precursor)
Potri.006G156200	4.252e-05	1.48093	up	CRS2-associated factor 1, chloroplastic (Precursor)
Potri.005G222700	0.0002904	1.54806	up	CDT1-like protein a, chloroplastic (Precursor)
Potri.011G156500	0.0011696	1.55652	up	Protein CHUP1, chloroplastic
Potri.T062200	3.358e-05	1.67687	up	Polyphenol oxidase, chloroplastic (Precursor)
Potri.001G393800	0.0082468	1.77138	up	9-cis-epoxycarotenoid dioxygenase NCED3, chloroplastic (Precursor)
Potri.001G388900	2.842e-14	1.82122	up	Polyphenol oxidase, chloroplastic (Precursor)
Potri.007G031100	8.439e-10	2.16664	up	Geranylgeranyl pyrophosphate synthase, chloroplastic (Precursor)
Potri.002G219900	0.0001059	2.17927	up	Isoamylase 2, chloroplastic (Precursor)
Potri.001G388200	0.0020833	2.39187	up	Polyphenol oxidase, chloroplastic (Precursor)
Potri.011G074200	2.111e-05	2.54531	up	30S ribosomal protein S19, chloroplastic
Potri.013G141800	0.0006739	2.60521	up	Photosystem I P700 chlorophyll a apoprotein A1（Nicotiana tabacum）
Potri.019G028100	1.139e-06	2.64155	up	Photosystem I P700 chlorophyll a apoprotein A1 （Populus trichocarpa）
Potri.001G388400	4.233e-08	2.99807	up	Polyphenol oxidase, chloroplastic (Precursor)
Potri.T063100	4.372e-10	3.03238	up	Ribulose-1,5-bisphosphate carboxylase/oxygenase large subunit, partial (chloroplast)
Potri.001G388100	1.311e-10	3.27454	up	Polyphenol oxidase, chloroplastic (Precursor)
Potri.011G047300	4.616e-05	4.41579	up	Polyphenol oxidase, chloroplastic (Precursor)
Potri.019G093400	1.382e-06	4.70262	up	Probable carotenoid cleavage dioxygenase 4, chloroplastic (Precursor)
Potri.019G067900	4.976e-09	5.08169	up	Probable acyl-activating enzyme 6

## Sheet: Table S7-3
Table S7-3 The photosynthesis-related DEGs between NT and OEX1 fifth functional leaf under salt stress.
Gene ID	FDR	Log2FC	Regulated	Annotation
Potri.015G043400	0.0057242	-4.05643	down	Heterodimeric geranylgeranyl pyrophosphate synthase small subunit, chloroplastic (Precursor)
Potri.007G095700	7.216e-15	-3.37419	down	Phospho-2-dehydro-3-deoxyheptonate aldolase 1, chloroplastic (Precursor)
Potri.008G215400	0.002067	-2.84842	down	Probable GTP-binding protein OBGC1, chloroplastic (Precursor)
Potri.016G111000	0	-2.72341	down	Probable anion transporter 3, chloroplastic (Precursor)
Potri.010G142300	0	-2.71196	down	Outer envelope pore protein 16-2, chloroplastic
Potri.012G057500	0	-2.25463	down	Enolase 1, chloroplastic (Precursor)
Potri.005G251000	0	-2.18869	down	1,4-alpha-glucan-branching enzyme 1, chloroplastic/amyloplastic (Precursor; Fragment)
Potri.008G157800	0	-2.14113	down	Early light-induced protein 1, chloroplastic (Precursor)
Potri.005G073300	0	-2.04399	down	Phospho-2-dehydro-3-deoxyheptonate aldolase 1, chloroplastic (Precursor)
Potri.005G162800	0	-1.92878	down	Phospho-2-dehydro-3-deoxyheptonate aldolase 1, chloroplastic (Precursor)
Potri.011G151700	1.483e-08	-1.85291	down	Palmitoyl-monogalactosyldiacylglycerol delta-7 desaturase, chloroplastic (Precursor)
Potri.008G174100	0	-1.69282	down	Beta-amylase 1, chloroplastic (Precursor)
Potri.006G103900	2.907e-09	-1.66907	down	Ferritin, chloroplastic (Precursor)
Potri.018G063300	3.542e-14	-1.66373	down	Peroxiredoxin Q, chloroplastic (Precursor)
Potri.016G035200	1.475e-09	-1.64444	down	3-oxoacyl-[acyl-carrier-protein] reductase, chloroplastic (Precursor)
Potri.004G188100	0	-1.62589	down	Arogenate dehydratase/prephenate dehydratase 6, chloroplastic (Precursor)
Potri.006G035300	9.928e-05	-1.57666	down	Putative WEB family protein At1g65010, chloroplastic (Precursor)
Potri.009G118800	0	-1.56652	down	Glucose-1-phosphate adenylyltransferase large subunit 3, chloroplastic (Precursor)
Potri.016G124700	2.22e-16	-1.5591	down	Ferritin, chloroplastic (Precursor)
Potri.010G221600	0	-1.54823	down	Chorismate synthase, chloroplastic (Precursor)
Potri.008G040700	7.726e-13	-1.48248	down	Chorismate synthase, chloroplastic (Precursor)
Potri.004G019900	5.551e-16	-1.45629	down	Glucose-6-phosphate/phosphate translocator 2, chloroplastic (Precursor)
Potri.001G353500	1.01e-14	-1.41993	down	Cold-regulated 413 inner membrane protein 1, chloroplastic (Precursor)
Potri.002G099200	1.434e-11	-1.34723	down	Phospho-2-dehydro-3-deoxyheptonate aldolase 1, chloroplastic (Precursor)
Potri.017G088700	4.621e-10	-1.31419	down	Chorismate mutase 1, chloroplastic (Precursor)
Potri.004G123600	7.277e-12	-1.28089	down	Alpha-1,4 glucan phosphorylase L isozyme, chloroplastic/amyloplastic (Precursor)
Potri.002G146400	1.568e-11	-1.27661	down	3-phosphoshikimate 1-carboxyvinyltransferase, chloroplastic (Precursor)
Potri.004G156500	2.416e-07	-1.2429	down	Polyphenol oxidase, chloroplastic (Precursor)
Potri.010G117900	2.197e-09	-1.18039	down	Probable fructose-bisphosphate aldolase 3, chloroplastic (Precursor)
Potri.011G165400	0.0002356	-1.15849	down	SufE-like protein, chloroplastic (Precursor)
Potri.009G043800	1.584e-08	-1.15498	down	Sodium-dependent phosphate transport protein 1, chloroplastic (Precursor)
Potri.009G148800	0.0038431	-1.14647	down	Arogenate dehydratase 3, chloroplastic (Precursor)
Potri.014G038700	0.0041385	-1.10343	down	Allene oxide synthase, chloroplastic (Precursor)
Potri.008G156200	0.0006464	-1.06079	down	Putative WEB family protein At1g65010, chloroplastic (Precursor)
Potri.001G430300	0.0016307	-1.05999	down	Reactive Intermediate Deaminase A, chloroplastic (Precursor)
Potri.001G239900	3.763e-07	-1.04686	down	Outer envelope pore protein 16, chloroplastic
Potri.001G258600	0.0002329	-1.02743	down	Dicarboxylate transporter 1, chloroplastic (Precursor)
Potri.018G053300	1.404e-06	-1.02072	down	Fe(2+) transport protein 3, chloroplastic (Precursor)
Potri.005G110900	1.873e-06	-1.00884	down	3-dehydroquinate synthase, chloroplastic (Precursor)
Potri.019G093400	2.276e-06	1.01605	up	Probable carotenoid cleavage dioxygenase 4, chloroplastic (Precursor)
Potri.003G144100	0.0068193	1.06443	up	Short-chain dehydrogenase TIC 32, chloroplastic
Potri.010G089500	2.937e-05	1.12461	up	Linoleate 9S-lipoxygenase 5, chloroplastic
Potri.005G107700	6.129e-05	1.14596	up	Uncharacterized protein At4g08330, chloroplastic (Precursor)
Potri.001G095800	8.47e-06	1.15232	up	6-phosphogluconate dehydrogenase, decarboxylating 2, chloroplastic
Potri.001G281700	7.274e-07	1.23445	up	Protein CHLOROPLAST IMPORT APPARATUS 2 (Precursor)
Potri.004G206100	1.118e-05	1.31912	up	Probable serine/threonine-protein kinase Cx32, chloroplastic (Precursor)
Potri.014G139300	0.0064712	1.32111	up	Adenylate isopentenyltransferase 3, chloroplastic (Precursor)
Potri.011G122400	0.0001122	1.34215	up	NADPH-protochlorophyllide oxidoreductase family protein
Potri.016G079600	2.193e-06	1.50101	up	Alpha carbonic anhydrase 1, chloroplastic (Precursor)
Potri.002G113600	0.0014643	1.64285	up	Branched-chain-amino-acid aminotransferase 2, chloroplastic (Precursor)
Potri.004G014800	7.85e-07	1.65287	up	ATP synthase gamma chain, chloroplastic (Precursor)
Potri.018G138700	0.0004772	2.3907	up	Protein kinase APK1B, chloroplastic (Precursor)
Potri.019G075400	1.895e-08	5.14536	up	Pentatricopeptide repeat-containing protein At1g71460, chloroplastic (Precursor)

## Sheet: Table S7-4
Table S7-4 The photosynthesis-related DEGs between NT and REX1 fifth functional leaf under salt stress.
Gene ID	FDR	Log2FC	Regulated	Annotation
Potri.009G044700	0.000451154	-4.2943	down	Pentatricopeptide repeat-containing protein At2g29760, chloroplastic (Precursor)
Potri.004G172300	7.77768e-06	-3.96983	down	Chaperone protein dnaJ 11, chloroplastic (Precursor)
Potri.015G110000	1.21574e-05	-2.42821	down	Chaperone protein ClpD, chloroplastic (Precursor)
Potri.016G124700	0	-2.12734	down	Ferritin, chloroplastic (Precursor)
Potri.002G020800	1.85798e-06	-2.09003	down	Chaperone protein dnaJ 11, chloroplastic (Precursor)
Potri.006G103900	6.46705e-11	-1.97621	down	Ferritin, chloroplastic (Precursor)
Potri.018G053300	3.33067e-16	-1.71309	down	Fe(2+) transport protein 3, chloroplastic (Precursor)
Potri.001G325200	4.34874e-13	-1.57104	down	Glycerophosphodiester phosphodiesterase GDPD1, chloroplastic
Potri.001G388900	1.79994e-08	-1.54621	down	Polyphenol oxidase, chloroplastic (Precursor)
Potri.003G194700	1.89383e-05	-1.50097	down	Sigma factor binding protein 1, chloroplastic (Precursor)
Potri.016G111000	1.7515e-07	-1.48375	down	Probable anion transporter 3, chloroplastic (Precursor)
Potri.007G114600	0.00080013	-1.46194	down	Beta carbonic anhydrase 5, chloroplastic (Precursor)
Potri.002G104600	3.73675e-05	-1.4153	down	chloroplast nucleoid DNA-binding family protein
Potri.007G031100	0.000381385	-1.33896	down	Geranylgeranyl pyrophosphate synthase, chloroplastic (Precursor)
Potri.007G095700	0.00472506	-1.32512	down	Phospho-2-dehydro-3-deoxyheptonate aldolase 1, chloroplastic (Precursor)
Potri.006G035300	0.00615035	-1.31801	down	Putative WEB family protein At1g65010, chloroplastic (Precursor)
Potri.010G239100	3.22068e-05	-1.22441	down	Ferredoxin-3, chloroplastic (Precursor)
Potri.018G063300	8.53197e-06	-1.18087	down	Peroxiredoxin Q, chloroplastic (Precursor)
Potri.012G088400	0.00642559	-1.14123	down	Heme-binding-like protein At3g10130, chloroplastic (Precursor)
Potri.016G035200	0.0032968	-1.04899	down	3-oxoacyl-[acyl-carrier-protein] reductase, chloroplastic (Precursor)
Potri.002G189300	0.000241053	1.03433	up	Chlorophyll a-b binding protein 3C, chloroplastic (Precursor)
Potri.007G015500	2.99546e-05	1.045	up	Probable fructose-bisphosphate aldolase 2, chloroplastic (Precursor)
Potri.004G138400	6.26182e-06	1.09578	up	Ferrochelatase-2, chloroplastic (Precursor)
Potri.T063100	0.00266808	1.13104	up	ribulose-1,5-bisphosphate carboxylase/oxygenase large subunit, partial (chloroplast)
Potri.004G012100	4.67616e-07	1.16782	up	5&apos;-adenylylsulfate reductase 1, chloroplastic (Precursor)
Potri.010G246000	0.0040657	1.29911	up	Putative uncharacterized protein At4g01020, chloroplastic (Precursor)
Potri.002G007100	7.99047e-09	1.32574	up	Glyceraldehyde-3-phosphate dehydrogenase B, chloroplastic (Precursor)
Potri.019G093400	6.23926e-10	1.35963	up	Probable carotenoid cleavage dioxygenase 4, chloroplastic (Precursor)
Potri.016G079600	0.000143748	1.38716	up	Alpha carbonic anhydrase 1, chloroplastic (Precursor)
Potri.001G348900	4.68424e-11	1.43711	up	Beta carbonic anhydrase 1, chloroplastic (Precursor)
Potri.012G011700	3.43609e-07	1.4814	up	Glutamate synthase 1 [NADH], chloroplastic (Precursor)
Potri.T104400	1.26121e-13	1.5585	up	5&apos;-adenylylsulfate reductase 1, chloroplastic (Precursor)
Potri.013G136700	1.12133e-13	1.77913	up	Cytochrome b6（Populus alba)
Potri.006G242200	2.16202e-06	1.85988	up	Pentatricopeptide repeat-containing protein At1g62930, chloroplastic (Precursor)
Potri.014G154100	3.19153e-08	1.94519	up	PREDICTED: 5&apos;-adenylylsulfate reductase 3, chloroplastic-like isoform X2
Potri.013G142600	0.000346757	1.96516	up	30S ribosomal protein S2, chloroplastic
Potri.011G074200	0.00269113	2.19981	up	30S ribosomal protein S19, chloroplastic
Potri.013G141800	1.45994e-13	2.50963	up	Photosystem I P700 chlorophyll a apoprotein A1
Potri.019G028100	0	2.6673	up	Photosystem I P700 chlorophyll a apoprotein A1
Potri.003G065200	0.00137351	2.8986	up	Photosystem I P700 chlorophyll a apoprotein A1
Potri.013G138300	0	3.23214	up	Photosystem II protein D1 (Precursor)
